# Supplementary material for: 4-Chloro­anilinium (4-chloro­phen­yl)guanidinium dichloride hemihydrate
Source: Acta Crystallogr Sect E Struct Rep Online. 2010 Mar 10;66(Pt 4):o790. doi: 10.1107/S1600536810007774 (PMC2983776; doi:10.1107/S1600536810007774)
Supplement: Supplementary file 1 [file e-66-0o790-sup1.cif]

##############################################################################
###                                                                        ###
###        Electronic paper (Acta Crystallographica Section E)             ###
###                                                                        ###
##############################################################################
#                                                                            #
# This CIF contains the data in a paper accepted for publication in Acta     #
# Crystallographica Section E. It conforms to the requirements of Notes      #
# for Authors for Section E, and has been peer reviewed under the auspices   #
# of the IUCr Commission on Journals.                                        #
#                                                                            #
# Full details of the Crystallographic Information File format               #
# are given in the paper "The Crystallographic Information File (CIF):       #
# a New Standard Archive File for Crystallography" by S. R. Hall, F. H.      #
# Allen and I. D. Brown [Acta Cryst. (1991), A47, 655-685].                  #
#                                                                            #
# The current version of the core CIF dictionary is obtainable from          #
# ftp://ftp.iucr.org/pub/cif_core.dic. The current version number is 2.4.    #
#                                                                            #
# Software is freely available for graphical display of the structure(s) in  #
# this CIF.  For information consult the CIF home page http://www.iucr.org/  #
# cif/home.html                                                              #
#                                                                            #
# This file may be used for bona fide research purposes within the           #
# scientific community so long as proper attribution is given to the journal # 
# article from which it was obtained.                                        #
#                                                                            #
##############################################################################
                                             
data_global
_audit_creation_method     SHELXL-97
_journal_date_recd_electronic     2010-02-24
_journal_date_accepted     2010-03-01
_journal_name_full     'Acta Crystallographica, Section E'
_journal_year     2010
_journal_volume     66
_journal_issue      4
_journal_page_first     o790
_journal_page_last     o790
_journal_paper_category     QO
_journal_coeditor_code     HG2652
_publ_contact_author_name     'Yanhua Zhang'
_publ_contact_author_address
;
Chemistry and Chemical Engineering Department,
Henan University of Urban Construction,
Pingdingshan 467044,
People's Republic of China
;
_publ_contact_author_email     dongthc2009@163.com
_publ_contact_author_fax     '+86-375-2089043'
_publ_contact_author_phone     '+86-375-2089043'
_publ_section_title
;
4-Chloroanilinium (4-chlorophenyl)guanidinium dichloride hemihydrate
;
loop_
    _publ_author_name
    _publ_author_footnote
    _publ_author_address
    'Yanhua Zhang' .
;
Chemistry and Chemical Engineering Department,
Henan University of Urban Construction,
Pingdingshan 467044,
People's Republic of China
;
    'Xiangyun Liu' .
;
Chemistry and Chemical Engineering Department,
Henan University of Urban Construction,
Pingdingshan 467044,
People's Republic of China
;
data_I
_audit_creation_method     SHELXL-97
_chemical_name_systematic
;
4-Chloroanilinium (4-chlorophenyl)guanidinium dichloride hemihydrate
;
_chemical_name_common     ?
_chemical_formula_moiety     'C6 H7 Cl N +, C7 H9 Cl N3 +, 2Cl -, 0.5H2 O'
_chemical_formula_sum     'C13 H17 Cl4 N4 O0.5'
_chemical_formula_weight     379.11
_chemical_melting_point     ?
_symmetry_cell_setting     Monoclinic
_symmetry_space_group_name_H-M     'C 2/c'
_symmetry_space_group_name_Hall     '-C 2yc'
loop_
    _symmetry_equiv_pos_as_xyz
    'x, y, z'
    '-x, y, -z+1/2'
    'x+1/2, y+1/2, z'
    '-x+1/2, y+1/2, -z+1/2'
    '-x, -y, -z'
    'x, -y, z-1/2'
    '-x+1/2, -y+1/2, -z'
    'x+1/2, -y+1/2, z-1/2'
_cell_length_a     41.297(8)
_cell_length_b     4.2089(8)
_cell_length_c     23.695(5)
_cell_angle_alpha     90.00
_cell_angle_beta     120.164(2)
_cell_angle_gamma     90.00
_cell_volume     3560.8(12)
_cell_formula_units_Z     8
_cell_measurement_reflns_used     2794
_cell_measurement_theta_min     2.63
_cell_measurement_theta_max     24.30
_cell_measurement_temperature     298(2)
_exptl_crystal_description     block
_exptl_crystal_colour     colorless
_exptl_crystal_size_max     0.51
_exptl_crystal_size_mid     0.50
_exptl_crystal_size_min     0.34
_exptl_crystal_density_diffrn     1.414
_exptl_crystal_density_meas     ?
_exptl_crystal_density_method     'not measured'
_exptl_crystal_F_000     1560
_exptl_absorpt_coefficient_mu     0.667
_exptl_absorpt_correction_type     multi-scan
_exptl_absorpt_process_details     '(SADABS; Sheldrick, 1996)'
_exptl_absorpt_correction_T_min     0.7274
_exptl_absorpt_correction_T_max     0.8051
_exptl_special_details
;
;
_diffrn_ambient_temperature     298(2)
_diffrn_radiation_type     MoK\a
_diffrn_radiation_wavelength     0.71073
_diffrn_radiation_source     'fine-focus sealed tube'
_diffrn_radiation_monochromator     graphite
_diffrn_measurement_device_type     'Bruker SMART CCD area-detector'
_diffrn_measurement_method     '\f and \w scans'
_diffrn_detector_area_resol_mean     ?
_diffrn_reflns_number     8167
_diffrn_reflns_av_R_equivalents     0.0456
_diffrn_reflns_av_sigmaI/netI     0.0442
_diffrn_reflns_theta_min     1.99
_diffrn_reflns_theta_max     25.02
_diffrn_reflns_theta_full     25.02
_diffrn_measured_fraction_theta_max     0.990
_diffrn_measured_fraction_theta_full     0.990
_diffrn_reflns_limit_h_min     -45
_diffrn_reflns_limit_h_max     48
_diffrn_reflns_limit_k_min     -5
_diffrn_reflns_limit_k_max     4
_diffrn_reflns_limit_l_min     -27
_diffrn_reflns_limit_l_max     28
_diffrn_standards_number     0
_diffrn_standards_interval_count     ?
_diffrn_standards_interval_time     ?
_diffrn_standards_decay_%     0
_refine_special_details
;
Refinement of <i>F</i>^2^ against ALL reflections. The weighted <i>R</i>-factor
wR and goodness of fit <i>S</i> are based on <i>F</i>^2^, conventional
<i>R</i>-factors <i>R</i> are based on <i>F</i>, with <i>F</i> set to zero for
negative <i>F</i>^2^. The threshold expression of <i>F</i>^2^ >
\s(<i>F</i>^2^) is used only for calculating <i>R</i>-factors(gt) etc. and is
not relevant to the choice of reflections for refinement. <i>R</i>-factors
based on <i>F</i>^2^ are statistically about twice as large as those based on
<i>F</i>, and <i>R</i>- factors based on ALL data will be even larger.
;
_reflns_number_total     3078
_reflns_number_gt     2495
_reflns_threshold_expression     I>2\s(I)
_refine_ls_structure_factor_coef     Fsqd
_refine_ls_matrix_type     full
_refine_ls_R_factor_all     0.0550
_refine_ls_R_factor_gt     0.0447
_refine_ls_wR_factor_gt     0.1137
_refine_ls_wR_factor_ref     0.1218
_refine_ls_goodness_of_fit_ref     1.028
_refine_ls_restrained_S_all     1.028
_refine_ls_number_reflns     3078
_refine_ls_number_parameters     211
_refine_ls_number_restraints     1
_refine_ls_hydrogen_treatment     mixed
_refine_ls_weighting_scheme     calc
_refine_ls_weighting_details
         'calc w=1/[\s^2^(Fo^2^)+(0.0657P)^2^+0.9195P] where P=(Fo^2^+2Fc^2^)/3'
_atom_sites_solution_hydrogens     geom
_atom_sites_solution_primary     direct
_atom_sites_solution_secondary     difmap
_refine_ls_shift/su_max     0.001
_refine_ls_shift/su_mean     0.000
_refine_diff_density_max     0.329
_refine_diff_density_min     -0.224
_refine_ls_extinction_method     none
_refine_ls_extinction_coef     ?
loop_
    _atom_type_symbol
    _atom_type_description
    _atom_type_scat_dispersion_real
    _atom_type_scat_dispersion_imag
    _atom_type_scat_source
    'C' 'C' 0.0033 0.0016
                         'International Tables Vol C Tables 4.2.6.8 and 6.1.1.4'
    'H' 'H' 0.0000 0.0000
                         'International Tables Vol C Tables 4.2.6.8 and 6.1.1.4'
    'N' 'N' 0.0061 0.0033
                         'International Tables Vol C Tables 4.2.6.8 and 6.1.1.4'
    'O' 'O' 0.0106 0.0060
                         'International Tables Vol C Tables 4.2.6.8 and 6.1.1.4'
    'Cl' 'Cl' 0.1484 0.1585
                         'International Tables Vol C Tables 4.2.6.8 and 6.1.1.4'
_computing_data_collection     'SMART (Bruker, 1998)'
_computing_cell_refinement     'SAINT (Bruker, 1999)'
_computing_data_reduction     'SAINT (Bruker, 1999)'
_computing_structure_solution     'SHELXTL (Sheldrick, 2008)'
_computing_structure_refinement     'SHELXTL (Sheldrick, 2008)'
_computing_molecular_graphics     'SHELXTL (Sheldrick, 2008)'
_computing_publication_material     'SHELXTL (Sheldrick, 2008)'
loop_
    _atom_site_type_symbol
    _atom_site_label
    _atom_site_fract_x
    _atom_site_fract_y
    _atom_site_fract_z
    _atom_site_U_iso_or_equiv
    _atom_site_adp_type
    _atom_site_calc_flag
    _atom_site_refinement_flags
    _atom_site_occupancy
    _atom_site_disorder_assembly
    _atom_site_disorder_group
    Cl Cl1 0.073762(19) 0.49131(14) 0.32708(3) 0.0542(2) Uani d . 1 . .
    Cl Cl2 0.062005(17) -0.51049(14) 0.49527(3) 0.0496(2) Uani d . 1 . .
    Cl Cl3 0.20900(2) 0.7771(2) 0.72411(4) 0.0787(3) Uani d . 1 . .
    Cl Cl4 0.26245(2) 0.1128(3) 0.59514(5) 0.0943(3) Uani d . 1 . .
    O O1 0.0000 0.9261(7) 0.7500 0.0535(6) Uani d SD 1 . .
    H H14A -0.0188(6) 0.815(7) 0.7317(14) 0.074(10) Uiso d D 1 . .
    N N1 0.06411(5) 1.1656(6) 0.69506(9) 0.0560(6) Uani d . 1 . .
    H H1A 0.0648 1.1745 0.7319 0.067 Uiso calc R 1 . .
    N N2 0.02658(6) 1.2676(6) 0.58408(9) 0.0583(6) Uani d . 1 . .
    H H2A 0.0051 1.3206 0.5519 0.070 Uiso calc R 1 . .
    H H2B 0.0450 1.2324 0.5777 0.070 Uiso calc R 1 . .
    N N3 0.00277(6) 1.2948(6) 0.65192(10) 0.0614(6) Uani d . 1 . .
    H H3A -0.0186 1.3477 0.6193 0.074 Uiso calc R 1 . .
    H H3B 0.0055 1.2777 0.6902 0.074 Uiso calc R 1 . .
    N N4 0.09760(8) -0.0049(7) 0.43996(17) 0.0644(7) Uani d . 1 . .
    C C1 0.19749(9) -0.0652(8) 0.48977(15) 0.0711(8) Uani d . 1 . .
    H H1B 0.2122 -0.1407 0.4731 0.085 Uiso calc R 1 . .
    C C2 0.15937(8) -0.0937(7) 0.45442(14) 0.0649(7) Uani d . 1 . .
    H H2C 0.1480 -0.1909 0.4137 0.078 Uiso calc R 1 . .
    C C3 0.13796(7) 0.0206(5) 0.47893(13) 0.0473(6) Uani d . 1 . .
    C C4 0.15458(8) 0.1594(7) 0.53908(13) 0.0604(7) Uani d . 1 . .
    H H4C 0.1399 0.2353 0.5557 0.073 Uiso calc R 1 . .
    C C5 0.19272(8) 0.1877(7) 0.57510(13) 0.0649(7) Uani d . 1 . .
    H H5A 0.2040 0.2820 0.6161 0.078 Uiso calc R 1 . .
    C C6 0.21393(8) 0.0766(6) 0.55030(13) 0.0569(7) Uani d . 1 . .
    C C7 0.16604(7) 0.8951(6) 0.71382(12) 0.0500(6) Uani d . 1 . .
    C C8 0.16519(8) 1.0740(6) 0.76169(13) 0.0572(7) Uani d . 1 . .
    H H8A 0.1873 1.1340 0.7988 0.069 Uiso calc R 1 . .
    C C9 0.13103(7) 1.1630(7) 0.75378(12) 0.0567(7) Uani d . 1 . .
    H H9A 0.1301 1.2838 0.7858 0.068 Uiso calc R 1 . .
    C C10 0.09795(6) 1.0742(6) 0.69845(11) 0.0429(5) Uani d . 1 . .
    C C11 0.09949(7) 0.8967(6) 0.65113(11) 0.0482(6) Uani d . 1 . .
    H H11A 0.0775 0.8364 0.6137 0.058 Uiso calc R 1 . .
    C C12 0.13380(7) 0.8084(6) 0.65932(13) 0.0522(6) Uani d . 1 . .
    H H12A 0.1348 0.6886 0.6273 0.063 Uiso calc R 1 . .
    C C13 0.03129(7) 1.2401(6) 0.64323(11) 0.0455(6) Uani d . 1 . .
    H H4D 0.0856(16) 0.130(14) 0.446(3) 0.17(2) Uiso d . 1 . .
    H H4B 0.0890(13) -0.130(12) 0.457(2) 0.14(2) Uiso d . 1 . .
    H H4A 0.0872(15) -0.110(14) 0.400(3) 0.18(2) Uiso d . 1 . .
loop_
    _atom_site_aniso_label
    _atom_site_aniso_U_11
    _atom_site_aniso_U_22
    _atom_site_aniso_U_33
    _atom_site_aniso_U_12
    _atom_site_aniso_U_13
    _atom_site_aniso_U_23
    Cl1 0.0552(4) 0.0610(4) 0.0393(4) -0.0094(3) 0.0185(3) 0.0031(3)
    Cl2 0.0461(4) 0.0655(4) 0.0406(3) 0.0053(3) 0.0243(3) 0.0064(3)
    Cl3 0.0503(4) 0.1045(6) 0.0858(6) 0.0173(4) 0.0377(4) 0.0099(5)
    Cl4 0.0518(5) 0.1166(7) 0.0872(6) -0.0050(5) 0.0146(4) -0.0111(5)
    O1 0.0472(16) 0.0582(16) 0.0483(15) 0.000 0.0191(13) 0.000
    N1 0.0399(12) 0.0949(17) 0.0320(10) 0.0124(12) 0.0172(9) 0.0028(11)
    N2 0.0430(12) 0.0954(17) 0.0388(11) 0.0095(11) 0.0223(10) 0.0160(11)
    N3 0.0434(12) 0.1009(18) 0.0432(11) 0.0155(12) 0.0241(10) 0.0109(12)
    N4 0.0506(15) 0.0518(14) 0.081(2) -0.0028(12) 0.0254(15) 0.0001(14)
    C1 0.0595(19) 0.093(2) 0.0647(18) -0.0002(17) 0.0344(16) -0.0173(17)
    C2 0.0610(18) 0.0809(19) 0.0507(16) -0.0073(16) 0.0266(14) -0.0191(15)
    C3 0.0495(15) 0.0382(12) 0.0510(14) -0.0007(10) 0.0230(12) 0.0069(11)
    C4 0.0640(18) 0.0716(18) 0.0497(15) 0.0065(15) 0.0315(14) -0.0041(14)
    C5 0.0687(19) 0.0749(19) 0.0416(14) 0.0009(16) 0.0207(14) -0.0103(13)
    C6 0.0506(15) 0.0593(16) 0.0502(15) -0.0015(13) 0.0174(13) 0.0017(13)
    C7 0.0422(14) 0.0550(14) 0.0540(15) 0.0063(12) 0.0251(12) 0.0086(13)
    C8 0.0439(15) 0.0668(17) 0.0461(15) 0.0004(13) 0.0116(12) -0.0033(13)
    C9 0.0479(15) 0.0759(18) 0.0364(13) 0.0103(14) 0.0137(12) -0.0065(13)
    C10 0.0394(13) 0.0513(13) 0.0351(12) 0.0064(11) 0.0167(11) 0.0063(10)
    C11 0.0423(14) 0.0536(13) 0.0414(13) -0.0010(12) 0.0155(11) -0.0049(11)
    C12 0.0545(16) 0.0547(15) 0.0514(15) 0.0049(12) 0.0295(13) -0.0057(12)
    C13 0.0404(13) 0.0579(14) 0.0382(12) 0.0012(11) 0.0197(11) 0.0034(11)
_geom_special_details
;
All esds (except the esd in the dihedral angle between two l.s. planes) are
estimated using the full covariance matrix. The cell esds are taken into
account individually in the estimation of esds in distances, angles and
torsion angles; correlations between esds in cell parameters are only used
when they are defined by crystal symmetry. An approximate (isotropic)
treatment of cell esds is used for estimating esds involving l.s. planes.
;
loop_
    _geom_bond_atom_site_label_1
    _geom_bond_atom_site_label_2
    _geom_bond_site_symmetry_2
    _geom_bond_distance
    _geom_bond_publ_flag
    Cl3 C7 . 1.738(2) ?
    Cl4 C6 . 1.740(3) ?
    O1 H14A . 0.820(17) ?
    N1 C13 . 1.331(3) ?
    N1 C10 . 1.412(3) ?
    N1 H1A . 0.8600 ?
    N2 C13 . 1.320(3) ?
    N2 H2A . 0.8600 ?
    N2 H2B . 0.8600 ?
    N3 C13 . 1.314(3) ?
    N3 H3A . 0.8600 ?
    N3 H3B . 0.8600 ?
    N4 C3 . 1.448(4) ?
    N4 H4D . 0.82(6) ?
    N4 H4B . 0.84(5) ?
    N4 H4A . 0.93(6) ?
    C1 C2 . 1.367(4) ?
    C1 C6 . 1.377(4) ?
    C1 H1B . 0.9300 ?
    C2 C3 . 1.366(4) ?
    C2 H2C . 0.9300 ?
    C3 C4 . 1.364(4) ?
    C4 C5 . 1.369(4) ?
    C4 H4C . 0.9300 ?
    C5 C6 . 1.359(4) ?
    C5 H5A . 0.9300 ?
    C7 C12 . 1.359(4) ?
    C7 C8 . 1.377(4) ?
    C8 C9 . 1.379(4) ?
    C8 H8A . 0.9300 ?
    C9 C10 . 1.387(3) ?
    C9 H9A . 0.9300 ?
    C10 C11 . 1.375(3) ?
    C11 C12 . 1.381(3) ?
    C11 H11A . 0.9300 ?
    C12 H12A . 0.9300 ?
loop_
    _geom_angle_atom_site_label_1
    _geom_angle_atom_site_label_2
    _geom_angle_atom_site_label_3
    _geom_angle_site_symmetry_1
    _geom_angle_site_symmetry_3
    _geom_angle
    _geom_angle_publ_flag
    C13 N1 C10 . . 129.5(2) ?
    C13 N1 H1A . . 115.2 ?
    C10 N1 H1A . . 115.2 ?
    C13 N2 H2A . . 120.0 ?
    C13 N2 H2B . . 120.0 ?
    H2A N2 H2B . . 120.0 ?
    C13 N3 H3A . . 120.0 ?
    C13 N3 H3B . . 120.0 ?
    H3A N3 H3B . . 120.0 ?
    C3 N4 H4D . . 116(4) ?
    C3 N4 H4B . . 112(3) ?
    H4D N4 H4B . . 85(5) ?
    C3 N4 H4A . . 119(3) ?
    H4D N4 H4A . . 120(5) ?
    H4B N4 H4A . . 95(4) ?
    C2 C1 C6 . . 119.3(3) ?
    C2 C1 H1B . . 120.3 ?
    C6 C1 H1B . . 120.3 ?
    C3 C2 C1 . . 120.0(3) ?
    C3 C2 H2C . . 120.0 ?
    C1 C2 H2C . . 120.0 ?
    C4 C3 C2 . . 120.1(3) ?
    C4 C3 N4 . . 120.8(3) ?
    C2 C3 N4 . . 119.1(3) ?
    C3 C4 C5 . . 120.4(2) ?
    C3 C4 H4C . . 119.8 ?
    C5 C4 H4C . . 119.8 ?
    C6 C5 C4 . . 119.4(3) ?
    C6 C5 H5A . . 120.3 ?
    C4 C5 H5A . . 120.3 ?
    C5 C6 C1 . . 120.8(3) ?
    C5 C6 Cl4 . . 120.0(2) ?
    C1 C6 Cl4 . . 119.2(2) ?
    C12 C7 C8 . . 120.8(2) ?
    C12 C7 Cl3 . . 120.0(2) ?
    C8 C7 Cl3 . . 119.2(2) ?
    C7 C8 C9 . . 119.0(2) ?
    C7 C8 H8A . . 120.5 ?
    C9 C8 H8A . . 120.5 ?
    C8 C9 C10 . . 120.6(2) ?
    C8 C9 H9A . . 119.7 ?
    C10 C9 H9A . . 119.7 ?
    C11 C10 C9 . . 119.3(2) ?
    C11 C10 N1 . . 123.5(2) ?
    C9 C10 N1 . . 117.2(2) ?
    C10 C11 C12 . . 119.8(2) ?
    C10 C11 H11A . . 120.1 ?
    C12 C11 H11A . . 120.1 ?
    C7 C12 C11 . . 120.5(2) ?
    C7 C12 H12A . . 119.7 ?
    C11 C12 H12A . . 119.7 ?
    N3 C13 N2 . . 119.1(2) ?
    N3 C13 N1 . . 118.3(2) ?
    N2 C13 N1 . . 122.6(2) ?
loop_
    _geom_torsion_atom_site_label_1
    _geom_torsion_atom_site_label_2
    _geom_torsion_atom_site_label_3
    _geom_torsion_atom_site_label_4
    _geom_torsion_site_symmetry_1
    _geom_torsion_site_symmetry_2
    _geom_torsion_site_symmetry_3
    _geom_torsion_site_symmetry_4
    _geom_torsion
    _geom_torsion_publ_flag
    C6 C1 C2 C3 . . . . 0.6(5) ?
    C1 C2 C3 C4 . . . . -0.9(4) ?
    C1 C2 C3 N4 . . . . 178.4(3) ?
    C2 C3 C4 C5 . . . . 0.5(4) ?
    N4 C3 C4 C5 . . . . -178.8(3) ?
    C3 C4 C5 C6 . . . . 0.1(4) ?
    C4 C5 C6 C1 . . . . -0.4(4) ?
    C4 C5 C6 Cl4 . . . . 179.6(2) ?
    C2 C1 C6 C5 . . . . 0.0(5) ?
    C2 C1 C6 Cl4 . . . . -180.0(2) ?
    C12 C7 C8 C9 . . . . 0.4(4) ?
    Cl3 C7 C8 C9 . . . . -179.0(2) ?
    C7 C8 C9 C10 . . . . -0.1(4) ?
    C8 C9 C10 C11 . . . . -0.3(4) ?
    C8 C9 C10 N1 . . . . 177.9(2) ?
    C13 N1 C10 C11 . . . . -34.1(4) ?
    C13 N1 C10 C9 . . . . 147.8(3) ?
    C9 C10 C11 C12 . . . . 0.2(4) ?
    N1 C10 C11 C12 . . . . -177.8(2) ?
    C8 C7 C12 C11 . . . . -0.4(4) ?
    Cl3 C7 C12 C11 . . . . 179.0(2) ?
    C10 C11 C12 C7 . . . . 0.1(4) ?
    C10 N1 C13 N3 . . . . 174.8(3) ?
    C10 N1 C13 N2 . . . . -6.7(4) ?
loop_
    _geom_hbond_atom_site_label_D
    _geom_hbond_atom_site_label_H
    _geom_hbond_atom_site_label_A
    _geom_hbond_site_symmetry_A
    _geom_hbond_distance_DH
    _geom_hbond_distance_HA
    _geom_hbond_distance_DA
    _geom_hbond_angle_DHA
    O1 H14A Cl1 5_566 0.820(17) 2.361(17) 3.1797(17) 177(3)
    N2 H2A Cl2 5_566 0.86 2.54 3.324(2) 152.1
    N3 H3A Cl2 5_566 0.86 2.48 3.281(2) 154.8
    N4 H4D Cl2 1_565 0.82(6) 2.39(5) 3.185(3) 164(5)
    N2 H2B Cl2 1_575 0.86 2.62 3.2457(19) 130.7
    N4 H4A Cl1 1_545 0.93(6) 2.27(6) 3.158(3) 160(5)
    N1 H1A Cl1 6_576 0.86 2.52 3.283(2) 147.9
