# Supplementary material for: 4-Chloro­anilinium (4-chloro­phen­yl)guanidinium dichloride hemihydrate
Source: Acta Crystallogr Sect E Struct Rep Online. 2010 Mar 10;66(Pt 4):o790. doi: 10.1107/S1600536810007774 (PMC2983776; doi:10.1107/S1600536810007774)
Supplement: Supplementary file 2 [file e-66-0o790-Isup2.hkl]

# 
# h,k,l, Fc-squared, Fo-squared, sigma(Fo-squared) and status flag 
# 
data_I
_shelx_title ' 61116AM in C2/c' 
_shelx_refln_list_code          4 
_shelx_F_calc_maximum      332.76 
_exptl_crystal_F_000      1560.00 
_reflns_d_resolution_high  0.8402 
 
loop_ 
 _symmetry_equiv_pos_as_xyz 
 'x, y, z' 
 '-x, y, -z+1/2' 
 'x+1/2, y+1/2, z' 
 '-x+1/2, y+1/2, -z+1/2' 
 '-x, -y, -z' 
 'x, -y, z-1/2' 
 '-x+1/2, -y+1/2, -z' 
 'x+1/2, -y+1/2, z-1/2' 
 
_cell_length_a    41.2972 
_cell_length_b     4.2089 
_cell_length_c    23.6947 
_cell_angle_alpha  90.000 
_cell_angle_beta  120.164 
_cell_angle_gamma  90.000 
 
_shelx_F_squared_multiplier     1.000 
 
loop_ 
 _refln_index_h 
 _refln_index_k 
 _refln_index_l 
 _refln_F_squared_calc 
 _refln_F_squared_meas 
 _refln_F_squared_sigma 
 _refln_observed_status 
   6   0   0     9936.63    11996.08    336.27 o 
   8   0   0    13580.18    14455.82    405.68 o 
  10   0   0       54.24       68.76     11.55 o 
  12   0   0     5960.18     6725.26    202.00 o 
  14   0   0    57580.82    56732.23   1560.05 o 
  16   0   0     1260.30     1066.93     51.12 o 
  18   0   0       48.55       15.83     13.36 o 
  22   0   0    10423.42    11523.59    349.50 o 
  24   0   0       13.55       21.41     17.12 o 
  26   0   0     2941.37     2982.85     84.44 o 
  28   0   0      966.31     1012.45     61.43 o 
  30   0   0    19223.60    19921.34    410.74 o 
  32   0   0      963.21     1267.96     54.31 o 
  34   0   0      506.87      584.75     37.48 o 
  36   0   0     1020.47     1090.59     52.15 o 
  38   0   0     2080.47     2039.00    106.64 o 
  40   0   0      702.44      798.86     47.23 o 
  42   0   0      900.63     1052.83     55.75 o 
   1   1   0     2476.73     2316.22     39.01 o 
   3   1   0    84090.52    69630.72   2964.48 o 
   7   1   0    42603.36    43440.09    584.21 o 
   9   1   0    12333.02    13929.53    194.51 o 
  11   1   0     8155.27     8324.13    200.85 o 
  13   1   0    11320.10    10381.33    660.29 o 
  15   1   0     8612.00     8321.53    507.49 o 
  17   1   0    21210.85    21031.22   1547.14 o 
  19   1   0    15854.37    16029.46   1408.32 o 
  21   1   0     1666.18     1556.77    160.38 o 
  23   1   0     9531.50     8371.49    821.65 o 
  25   1   0      808.67      670.47    120.42 o 
  27   1   0     1012.45      881.35    148.05 o 
  29   1   0      301.51      240.03     43.86 o 
  31   1   0      878.65      686.77     87.57 o 
  33   1   0      322.18      284.11     23.82 o 
  35   1   0       66.45       39.52     14.32 o 
  37   1   0      221.63      230.66     27.12 o 
  39   1   0        0.03        2.86     16.73 o 
  41   1   0      109.34       93.03     24.90 o 
   0   2   0     4924.00     5993.35    129.24 o 
   2   2   0     3899.59     3890.48     59.06 o 
   4   2   0     9857.29    10050.03    134.03 o 
   6   2   0    23606.72    22893.39    359.49 o 
   8   2   0     8687.64     8560.18    227.83 o 
  10   2   0     2606.64     2586.13    114.28 o 
  12   2   0    13639.67    13563.00    617.49 o 
  14   2   0     1334.57     1344.78     69.43 o 
  16   2   0     2503.49     2140.32     52.22 o 
  18   2   0     1846.56     1784.81    120.31 o 
  20   2   0      207.94      178.63     16.41 o 
  22   2   0       66.77       94.45     13.62 o 
  24   2   0     2899.33     2659.83    298.36 o 
  26   2   0        6.80       -4.91      9.31 o 
  28   2   0        0.51        2.00     13.43 o 
  30   2   0      572.07      539.37    106.84 o 
  32   2   0       10.60       -8.40     12.89 o 
  34   2   0      595.97      570.55    107.48 o 
  36   2   0       21.77       52.54     20.49 o 
  38   2   0      559.33      614.65    119.94 o 
   1   3   0     5398.55     5626.99     98.56 o 
   3   3   0       66.30       65.17     11.89 o 
   5   3   0      961.42      948.54     30.86 o 
   7   3   0     5667.32     5203.15    129.73 o 
   9   3   0     5448.48     5069.21    189.54 o 
  11   3   0      279.79      201.65     16.96 o 
  13   3   0     1066.00     1054.65     54.17 o 
  15   3   0     5075.65     5190.86    276.96 o 
  17   3   0      260.43      246.49     28.65 o 
  19   3   0        0.33        7.54     15.42 o 
  21   3   0     3591.17     3598.00    321.67 o 
  23   3   0      582.25      567.90     82.51 o 
  25   3   0      156.14      178.99     26.87 o 
  27   3   0      100.96       85.53     22.79 o 
  29   3   0       69.24       95.22     24.03 o 
  31   3   0      206.48      249.31     33.67 o 
  33   3   0        5.06       41.42     22.01 o 
   0   4   0     1365.77     1272.62     57.96 o 
   2   4   0     1420.28     1317.94     49.12 o 
   4   4   0        5.12        2.82     20.08 o 
   6   4   0      705.30      748.83     37.88 o 
   8   4   0     1191.71     1220.34     47.82 o 
  10   4   0        3.62       12.35     14.22 o 
  12   4   0       86.65       83.69     18.54 o 
  14   4   0     1127.39     1159.63     56.74 o 
  16   4   0      321.15      351.72     30.51 o 
  18   4   0      190.94      180.69     23.73 o 
  20   4   0      167.24      176.02     29.20 o 
  22   4   0      225.52      341.05     90.29 o 
  24   4   0       80.36       82.60     24.66 o 
   1   5   0      261.17      214.65     92.31 o 
 -41   1   1      211.87      243.77     45.41 o 
 -39   1   1      463.79      415.27     79.41 o 
 -37   1   1        7.04       -3.67     12.24 o 
 -35   1   1        4.05        7.99     11.44 o 
 -33   1   1       35.48       31.21     12.86 o 
 -31   1   1     4596.56     4214.33    556.51 o 
 -29   1   1      243.69      234.56     50.64 o 
 -27   1   1     1362.42     1262.98    189.23 o 
 -25   1   1      334.52      404.70     49.43 o 
 -23   1   1      420.02      336.39     20.11 o 
 -21   1   1      114.05      113.45     12.51 o 
 -19   1   1     1075.65      862.30     64.79 o 
 -17   1   1      253.58      225.65     25.54 o 
 -15   1   1        2.47        8.84      5.09 o 
 -13   1   1     3056.85     3254.55    121.41 o 
 -11   1   1     1836.52     1948.00    187.52 o 
  -9   1   1    28187.33    27407.43    372.49 o 
  -7   1   1     4785.77     5170.34     69.88 o 
  -5   1   1    26398.75    26051.48    320.57 o 
  -3   1   1    22616.60    22525.21    278.86 o 
   1   1   1    26451.28    25847.10    351.12 o 
   3   1   1     9484.57    10247.60    144.53 o 
   5   1   1     5691.72     5937.26     87.50 o 
   7   1   1    19430.77    19737.29    271.08 o 
   9   1   1      198.39      166.54      9.89 o 
  11   1   1      764.53      656.85     19.92 o 
  13   1   1      541.55      615.30     20.29 o 
  15   1   1       21.98       32.60      7.14 o 
  17   1   1     3001.89     2916.16    263.96 o 
  19   1   1     1224.64     1267.84    119.09 o 
  21   1   1       53.79       48.19     10.13 o 
  23   1   1      133.44      164.08     30.17 o 
  25   1   1     2980.69     2479.80    297.64 o 
  27   1   1     1400.23     1290.18    163.13 o 
  29   1   1     1300.57     1060.81    133.93 o 
  31   1   1     2159.99     2011.45    231.80 o 
  33   1   1      110.78      159.21     20.05 o 
  35   1   1      740.00      644.97     82.71 o 
  37   1   1        5.79       34.82     18.94 o 
  39   1   1       27.94       63.05     21.67 o 
 -38   2   1       13.05       15.44     19.82 o 
 -36   2   1      141.46      105.27     53.90 o 
 -34   2   1        0.07       25.08     16.98 o 
 -32   2   1       13.11      -15.89     12.96 o 
 -30   2   1      298.26      269.48     42.36 o 
 -28   2   1     2112.31     2108.67    313.05 o 
 -26   2   1     1591.85     1550.39    136.24 o 
 -24   2   1     1888.14     1667.62    165.19 o 
 -22   2   1      223.36      256.40     24.67 o 
 -20   2   1     1109.21      992.41     41.30 o 
 -18   2   1       52.49       79.71     18.27 o 
 -16   2   1      319.30      344.49     16.65 o 
 -14   2   1      233.08      203.90     13.63 o 
 -12   2   1       28.50       32.19      7.61 o 
 -10   2   1     1701.55     1591.77     35.86 o 
  -8   2   1     1576.70     1208.96     25.52 o 
  -6   2   1     1941.27     1693.74     31.67 o 
  -4   2   1      344.68      230.95     12.37 o 
  -2   2   1      117.98      118.87      7.25 o 
   0   2   1     1144.39     1112.53     20.87 o 
   2   2   1     3210.49     2942.86     54.71 o 
   4   2   1      320.51      310.43     18.05 o 
   6   2   1     4870.99     4722.05     79.01 o 
   8   2   1        3.91        8.83      7.77 o 
  10   2   1     4202.00     4065.95    114.11 o 
  12   2   1      750.16      731.00     31.98 o 
  14   2   1     2861.89     2455.24    172.16 o 
  16   2   1     2517.23     2519.59     93.18 o 
  18   2   1     2275.50     1980.87    127.66 o 
  20   2   1       73.78       87.62     13.99 o 
  22   2   1      979.95      770.30     89.15 o 
  24   2   1        1.90       17.51     13.68 o 
  26   2   1      283.70      290.43     77.52 o 
  28   2   1        2.84       52.83     17.98 o 
  30   2   1        0.00       23.08     15.18 o 
  32   2   1       19.26       66.57     20.24 o 
  34   2   1        0.31       14.66     16.23 o 
  36   2   1       38.68       29.23     18.93 o 
  38   2   1       12.61       47.66     22.26 o 
 -33   3   1      121.84      121.39     50.53 o 
 -31   3   1      102.10      133.68     26.55 o 
 -29   3   1       68.54       44.01     21.42 o 
 -27   3   1      206.82      226.13     30.13 o 
 -25   3   1      535.82      484.01     44.17 o 
 -23   3   1       32.03       67.24     20.96 o 
 -21   3   1      194.73      147.30     27.70 o 
 -19   3   1      410.14      376.81     31.76 o 
 -17   3   1      893.93      810.16     29.00 o 
 -15   3   1      319.70      273.41     18.97 o 
 -13   3   1       48.37       71.83     11.91 o 
 -11   3   1       62.49       54.07     11.22 o 
  -9   3   1        0.69        4.46      8.39 o 
  -7   3   1      104.27      148.08     14.78 o 
  -5   3   1      350.44      329.71     20.69 o 
  -3   3   1      549.60      558.19     24.01 o 
  -1   3   1     1084.49     1125.88     39.98 o 
   1   3   1       13.45       20.54      9.80 o 
   3   3   1     3248.18     3077.28     73.39 o 
   5   3   1      371.48      386.78     21.52 o 
   7   3   1     2716.03     2455.52     54.44 o 
   9   3   1       24.19       40.37     10.91 o 
  11   3   1      721.48      723.93     51.38 o 
  13   3   1     1975.13     2075.18     58.66 o 
  15   3   1      230.95      280.07     24.32 o 
  17   3   1      306.97      332.95     31.53 o 
  19   3   1     1209.78     1296.84    109.11 o 
  21   3   1      313.34      384.07     36.84 o 
  23   3   1      255.62      290.13     32.65 o 
  25   3   1        0.44        2.39     23.22 o 
  27   3   1      373.75      288.39     33.38 o 
  29   3   1       19.63       25.62     25.88 o 
  31   3   1       27.71       45.85     21.64 o 
  33   3   1       50.50       52.98     22.99 o 
 -26   4   1        1.11      -24.50     16.33 o 
 -24   4   1       19.28       24.62     20.74 o 
 -22   4   1       89.07      136.01     28.03 o 
 -20   4   1        0.97       -1.95     16.57 o 
 -18   4   1        1.06        7.57     14.31 o 
 -16   4   1      365.31      341.09     29.35 o 
 -14   4   1       46.20       49.55     17.23 o 
 -12   4   1        0.17        5.90     14.28 o 
 -10   4   1      100.09      100.80     19.59 o 
  -8   4   1        4.35       11.18     14.31 o 
  -6   4   1        0.78        5.65     11.22 o 
  -4   4   1        2.17        6.13     11.19 o 
  -2   4   1        0.01       20.22     12.09 o 
   0   4   1      187.07      192.37     23.03 o 
   2   4   1      193.34      207.36     24.44 o 
   4   4   1       16.38       33.32     15.60 o 
   6   4   1      230.50      245.15     26.12 o 
   8   4   1        6.45        7.18     14.67 o 
  10   4   1      437.22      428.08     32.76 o 
  12   4   1        0.16       12.35     15.28 o 
  14   4   1       21.97       18.79     15.08 o 
  16   4   1       35.89       50.07     17.26 o 
  18   4   1        5.43       -0.68     15.21 o 
  20   4   1       19.34       75.82     23.99 o 
  22   4   1      109.12      144.56     59.87 o 
  24   4   1      310.10      301.33     47.29 o 
  -1   5   1        6.56      -15.02     17.93 o 
   1   5   1        4.17       14.45     19.54 o 
 -44   0   2       98.31      105.39     24.98 o 
 -42   0   2      332.60      440.35     39.39 o 
 -40   0   2       23.96       15.89     16.99 o 
 -36   0   2     1755.82     1753.32     66.58 o 
 -34   0   2     1140.06     1341.68     57.54 o 
 -32   0   2     1505.32     1549.07     59.02 o 
 -30   0   2     3350.24     3509.74     97.16 o 
 -28   0   2     7403.35     7592.00    174.00 o 
 -26   0   2      810.79     1055.53     42.46 o 
 -24   0   2     4836.47     5349.04    184.87 o 
 -22   0   2      948.24      988.44     56.17 o 
 -20   0   2    14094.40    15240.71    447.58 o 
 -18   0   2    27695.13    28593.80    805.65 o 
 -16   0   2     7838.46     6856.55    212.76 o 
 -14   0   2    29256.98    27843.29    778.79 o 
 -12   0   2    24172.00    22542.25    631.15 o 
 -10   0   2     1738.99     2093.90     72.65 o 
  -8   0   2     9004.15     9116.90    261.67 o 
  -6   0   2        1.80        3.46      3.20 o 
  -4   0   2     1381.16     1454.17     71.09 o 
   0   0   2      227.37      265.69     12.84 o 
   2   0   2    10420.79     9919.17    277.63 o 
   6   0   2     9804.56    11547.20    323.56 o 
   8   0   2    20059.64    22406.16    620.52 o 
  10   0   2    58667.23    62990.58   1722.73 o 
  12   0   2    28288.31    31800.29    881.41 o 
  18   0   2     9198.27     8689.42    264.40 o 
  20   0   2      126.12      142.32     23.35 o 
  22   0   2     1147.38     1308.20     47.68 o 
  24   0   2    33633.78    36230.55    710.50 o 
  26   0   2     1774.70     1944.80     65.43 o 
  28   0   2      956.92     1008.71     52.41 o 
  30   0   2      792.23      755.32     40.96 o 
  32   0   2      733.53      658.16     55.59 o 
  36   0   2        3.84       10.78     19.14 o 
  38   0   2     1236.68     1355.96     62.61 o 
  40   0   2      941.81     1123.90     57.79 o 
 -43   1   2      539.19      588.63     86.40 o 
 -41   1   2      108.67      118.52     20.85 o 
 -39   1   2      660.13      628.03     39.14 o 
 -37   1   2     1018.34     1078.25     87.62 o 
 -35   1   2      190.77      166.86     20.52 o 
 -33   1   2     2373.43     1955.11    260.47 o 
 -31   1   2       33.02       39.33     12.33 o 
 -29   1   2      506.72      420.64     45.51 o 
 -27   1   2     2631.46     2176.29    247.44 o 
 -25   1   2       25.68       43.55     11.04 o 
 -23   1   2       27.55       60.71     10.39 o 
 -19   1   2      263.75      332.20     35.31 o 
 -17   1   2     9165.30     9552.27    449.65 o 
 -15   1   2      441.72      514.02     18.78 o 
 -13   1   2     1319.92     1129.30     60.69 o 
 -11   1   2     3420.05     3522.44     64.17 o 
  -9   1   2      338.08      278.05     12.70 o 
  -7   1   2     2047.28     2153.17     33.24 o 
  -5   1   2    21398.89    22140.45    309.42 o 
  -3   1   2     3551.41     3621.10     51.05 o 
  -1   1   2     6504.07     6820.19     99.03 o 
   1   1   2    45122.17    44624.44    599.76 o 
   3   1   2    11755.86    12894.77    179.70 o 
   5   1   2    21506.08    22039.48    301.18 o 
   7   1   2     6899.41     7342.54    124.37 o 
   9   1   2     9345.99     9836.23    352.87 o 
  11   1   2    14213.52    13719.43    569.95 o 
  13   1   2      105.63      118.78     17.75 o 
  15   1   2       91.65       70.89      9.32 o 
  17   1   2    27467.39    26334.56   2271.36 o 
  19   1   2     5345.83     5033.05    540.15 o 
  21   1   2      133.10      117.74     13.48 o 
  23   1   2     1459.43     1366.95    193.30 o 
  25   1   2     4572.64     3872.82    439.72 o 
  27   1   2     3314.70     3103.92    429.52 o 
  29   1   2      371.69      402.00     47.11 o 
  31   1   2     3833.25     3586.06    418.21 o 
  33   1   2     1453.69     1477.21    250.26 o 
  35   1   2      522.48      564.28     83.74 o 
  37   1   2      692.99      684.01     94.12 o 
  39   1   2      328.58      460.66     45.28 o 
 -40   2   2     1593.72     1459.29    332.12 o 
 -38   2   2       14.39       12.94     17.49 o 
 -36   2   2        8.09        4.38     16.84 o 
 -34   2   2     1022.07      922.54    197.71 o 
 -32   2   2       23.65       36.88     18.29 o 
 -30   2   2       40.27       56.87     14.46 o 
 -28   2   2      384.17      349.62     32.38 o 
 -26   2   2     3218.26     2724.65    345.32 o 
 -24   2   2      618.31      614.32     87.86 o 
 -22   2   2        2.66       20.55      9.32 o 
 -20   2   2     2243.84     2033.52     66.43 o 
 -18   2   2       58.24       96.55     12.58 o 
 -16   2   2      873.31      843.19     32.17 o 
 -14   2   2     4209.25     4455.43    179.22 o 
 -12   2   2     6758.97     7102.77    280.36 o 
 -10   2   2       36.04       29.11      5.85 o 
  -8   2   2     1141.54     1252.30     26.28 o 
  -6   2   2     9605.51     9787.19    144.63 o 
  -4   2   2     2468.12     2546.59     43.33 o 
  -2   2   2    19221.71    20124.50    383.98 o 
   0   2   2    12595.18    13175.96    191.47 o 
   2   2   2     6889.98     7053.99    110.14 o 
   4   2   2     3972.86     3838.68     67.05 o 
   6   2   2      642.38      604.61     20.08 o 
   8   2   2     1186.92     1010.01     48.74 o 
  10   2   2      175.92      200.29     19.21 o 
  12   2   2    12106.41    11572.29    474.16 o 
  14   2   2     5122.51     4850.18    189.85 o 
  16   2   2     6724.07     6118.47    494.42 o 
  18   2   2     2462.29     2245.14    203.83 o 
  20   2   2      908.84      812.92    142.06 o 
  22   2   2     1172.51     1089.67    201.15 o 
  24   2   2     2820.33     2745.46    584.97 o 
  26   2   2     5643.07     5127.50   1184.27 o 
  28   2   2       90.87       84.67     20.78 o 
  30   2   2      882.45      734.18    148.67 o 
  32   2   2      839.95      813.53    193.63 o 
  34   2   2      944.21      914.86    245.39 o 
  36   2   2      156.12      241.77     85.23 o 
 -35   3   2      496.52      566.75    100.48 o 
 -33   3   2      307.17      244.67     41.26 o 
 -31   3   2       77.40      146.76     27.92 o 
 -29   3   2     1652.85     1585.55    177.93 o 
 -27   3   2       94.64      118.44     26.01 o 
 -25   3   2       32.46       37.05     18.32 o 
 -23   3   2       13.39        9.62     14.65 o 
 -21   3   2      209.41      204.76     21.62 o 
 -19   3   2       33.53       52.00     11.84 o 
 -17   3   2      135.45      133.09     16.44 o 
 -15   3   2      254.24      206.12     18.16 o 
 -13   3   2        6.64       -6.47      7.88 o 
 -11   3   2      629.78      683.08     26.29 o 
  -9   3   2      213.89      243.61     22.94 o 
  -7   3   2      120.34      140.70     14.33 o 
  -5   3   2      109.43      142.90     14.50 o 
  -3   3   2       15.29        6.15      8.48 o 
  -1   3   2      155.73      153.35     26.15 o 
   1   3   2     1165.70     1200.20     59.10 o 
   3   3   2     2790.08     2899.06     69.90 o 
   5   3   2     1239.66     1306.85     40.32 o 
   7   3   2      127.75       99.21     13.95 o 
   9   3   2     4003.52     4026.83    217.60 o 
  11   3   2      218.10      206.99     21.36 o 
  13   3   2      135.78      133.79     18.42 o 
  15   3   2      259.48      240.13     27.43 o 
  17   3   2     2301.73     2197.84    137.52 o 
  19   3   2     2360.47     2155.92    326.09 o 
  21   3   2        0.31       -1.15     16.51 o 
  23   3   2     1821.75     1733.49    304.16 o 
  25   3   2      317.18      284.12     47.42 o 
  27   3   2        0.91       23.49     19.25 o 
  29   3   2        0.03       -9.95     16.43 o 
  31   3   2      353.31      382.87     88.48 o 
 -26   4   2      135.97      203.85     31.23 o 
 -24   4   2      508.73      493.11     43.01 o 
 -22   4   2       69.85      109.86     22.47 o 
 -20   4   2       12.22        9.03     15.33 o 
 -18   4   2      161.68      141.05     22.20 o 
 -16   4   2        2.65       20.44     14.92 o 
 -14   4   2       42.22       30.84     15.58 o 
 -12   4   2       35.07       46.29     15.98 o 
 -10   4   2      232.15      282.68     26.82 o 
  -8   4   2      224.42      188.38     19.22 o 
  -6   4   2       66.85       79.29     15.28 o 
  -4   4   2     1271.62     1270.71     41.02 o 
  -2   4   2       13.30       10.77     13.30 o 
   0   4   2      200.40      171.90     29.27 o 
   2   4   2     1548.75     1411.93     52.07 o 
   4   4   2       23.12       44.00     16.45 o 
   6   4   2      117.71      137.62     22.25 o 
   8   4   2      276.36      246.89     26.31 o 
  10   4   2     1578.08     1418.37     53.97 o 
  12   4   2       46.37       36.66     17.10 o 
  14   4   2       11.89       43.93     16.86 o 
  16   4   2      467.36      466.89     34.43 o 
  18   4   2      226.29      236.12     33.11 o 
  20   4   2      204.48      224.85     33.78 o 
  22   4   2       40.47       47.43     22.93 o 
 -43   1   3      555.52      620.96    105.86 o 
 -41   1   3        9.94       31.74     17.11 o 
 -39   1   3      151.98      172.93     30.91 o 
 -37   1   3      833.30      809.68     76.63 o 
 -35   1   3      382.39      364.59     35.02 o 
 -33   1   3     1070.64      955.90    144.86 o 
 -31   1   3      119.63      118.80     17.50 o 
 -29   1   3        1.15        0.09      9.92 o 
 -27   1   3     1265.06     1135.81    134.97 o 
 -25   1   3     1569.37     1428.04    142.85 o 
 -23   1   3      605.13      523.67     50.26 o 
 -21   1   3     6328.62     5802.75    413.79 o 
 -19   1   3    13178.74    13165.41    694.54 o 
 -17   1   3    15010.07    15376.16    778.65 o 
 -15   1   3      153.18      145.98     10.86 o 
 -13   1   3       23.09       31.62      5.55 o 
 -11   1   3      346.63      291.82     12.05 o 
  -9   1   3      869.53      865.60     17.56 o 
  -7   1   3      103.67       96.27      8.42 o 
  -5   1   3   110731.02    93422.87   1132.78 o 
  -3   1   3      106.61       95.93      7.28 o 
  -1   1   3      180.26      130.39     13.09 o 
   1   1   3    22657.97    22295.31    304.47 o 
   3   1   3     1565.73     1492.99     27.59 o 
   5   1   3     8607.59     8922.72    148.39 o 
   7   1   3      973.06      929.01     28.16 o 
   9   1   3      191.33      208.51     12.76 o 
  11   1   3     3767.41     3686.73    231.50 o 
  13   1   3     9778.37     9441.86    679.08 o 
  15   1   3     2840.92     2400.32    199.28 o 
  17   1   3    14977.07    13856.64   1356.69 o 
  19   1   3     3844.86     3571.42    356.17 o 
  21   1   3     2796.28     2451.41    258.59 o 
  23   1   3      187.25      186.17     21.77 o 
  25   1   3     1290.90     1070.33    135.41 o 
  27   1   3       15.91       31.91     11.93 o 
  29   1   3       10.39       10.76     14.71 o 
  31   1   3       60.16       79.84     19.92 o 
  33   1   3      104.38      150.22     34.70 o 
  35   1   3        9.26       12.42     18.29 o 
  37   1   3       41.75       76.52     23.97 o 
 -40   2   3      433.88      588.99     66.94 o 
 -38   2   3      236.75      303.51    112.67 o 
 -36   2   3       44.40       15.26     17.42 o 
 -34   2   3      253.17      260.49     30.48 o 
 -32   2   3       75.07       66.73     15.71 o 
 -30   2   3      894.96      728.15     72.95 o 
 -28   2   3       63.38       55.20     13.47 o 
 -26   2   3       73.28       93.01     15.10 o 
 -24   2   3        0.88        7.21      8.71 o 
 -22   2   3       75.60       80.80     12.42 o 
 -20   2   3     1091.79      952.45     82.95 o 
 -18   2   3      417.33      485.32     21.03 o 
 -16   2   3      443.14      463.68     29.90 o 
 -14   2   3      705.78      652.50     30.31 o 
 -12   2   3      932.72      956.50     45.74 o 
 -10   2   3     1752.43     1758.17     40.77 o 
  -8   2   3      551.21      496.38     20.65 o 
  -6   2   3      759.49      851.28     31.78 o 
  -4   2   3    14211.31    15301.01    198.78 o 
  -2   2   3    15457.26    16950.30    218.94 o 
   0   2   3     6006.71     5777.15     92.80 o 
   2   2   3     4426.94     4505.84     75.92 o 
   4   2   3     1686.98     1761.54     37.68 o 
   6   2   3      543.97      471.85     20.32 o 
   8   2   3      174.08      135.20     10.61 o 
  10   2   3      118.34      167.02     12.94 o 
  12   2   3      210.39      188.87     14.62 o 
  14   2   3     1444.40     1332.18    116.80 o 
  16   2   3       28.16       61.65     24.07 o 
  18   2   3       78.57       94.34     19.78 o 
  20   2   3       17.46       17.41     13.37 o 
  22   2   3      576.11      597.79    114.81 o 
  24   2   3      184.15      157.13     23.70 o 
  26   2   3      679.76      596.30    130.90 o 
  28   2   3        0.28       -7.86     13.21 o 
  30   2   3      180.96      200.06     51.50 o 
  32   2   3       32.42       26.08     30.36 o 
  34   2   3      188.65      304.59    121.43 o 
  36   2   3      429.82      447.78    117.02 o 
 -35   3   3        0.19       44.97     21.07 o 
 -33   3   3      208.78      257.15     33.54 o 
 -31   3   3      155.61      177.76     29.13 o 
 -29   3   3      164.02      180.25     28.67 o 
 -27   3   3     1329.27     1166.86    111.25 o 
 -25   3   3        2.36       12.16     15.36 o 
 -23   3   3      121.53      119.05     17.47 o 
 -21   3   3       11.33       14.41      9.95 o 
 -19   3   3        0.61      -10.62      8.09 o 
 -17   3   3      586.34      527.94     24.36 o 
 -15   3   3      564.80      615.85     44.75 o 
 -13   3   3       49.76       33.01     10.43 o 
 -11   3   3      503.07      507.13     37.04 o 
  -9   3   3     1395.99     1415.36     38.09 o 
  -7   3   3      161.93      173.09     15.54 o 
  -5   3   3      321.51      308.84     18.86 o 
  -3   3   3       44.08       36.87     10.28 o 
  -1   3   3       21.23       20.45      9.22 o 
   1   3   3      756.54      763.32     34.06 o 
   3   3   3      459.03      450.64     29.94 o 
   5   3   3       87.65       90.22     16.01 o 
   7   3   3     1523.12     1440.12     47.31 o 
   9   3   3        0.04        4.42     11.69 o 
  11   3   3      103.84      101.66     17.44 o 
  13   3   3      214.90      220.93     22.33 o 
  15   3   3       83.73      111.84     22.82 o 
  17   3   3       18.55       39.80     18.04 o 
  19   3   3      497.76      491.04     91.01 o 
  21   3   3       57.70       85.08     21.39 o 
  23   3   3      454.02      461.67     72.59 o 
  25   3   3       29.70        5.24     16.99 o 
  27   3   3       32.78       54.09     21.24 o 
  29   3   3      244.47      173.51     44.04 o 
  31   3   3        1.89       23.59     19.88 o 
 -26   4   3       25.91       45.57     21.37 o 
 -24   4   3       33.11       42.92     20.81 o 
 -22   4   3      229.67      278.98     27.71 o 
 -20   4   3        0.07       -5.68     13.95 o 
 -18   4   3        0.65        4.43     15.14 o 
 -16   4   3       81.94       98.06     19.77 o 
 -14   4   3       11.57       15.28     14.43 o 
 -12   4   3        5.65       -0.63     10.91 o 
 -10   4   3        2.41       10.68     21.43 o 
  -8   4   3      136.52      117.70     16.91 o 
  -6   4   3        0.20        2.37     13.26 o 
  -4   4   3       11.89       26.82     13.92 o 
  -2   4   3      135.57      122.47     22.72 o 
   0   4   3        0.66        1.26     16.46 o 
   2   4   3        7.12        7.58     14.21 o 
   4   4   3       98.46       78.78     19.19 o 
   6   4   3        0.99        3.85     14.48 o 
   8   4   3       25.73       33.88     16.57 o 
  10   4   3       64.93       94.50     19.88 o 
  12   4   3        0.15      -10.02     13.57 o 
  14   4   3      151.39      197.88     27.36 o 
  16   4   3       85.10       65.63     25.00 o 
  18   4   3       57.64       20.80     20.38 o 
  20   4   3       46.61       35.89     22.18 o 
  22   4   3       40.05        1.55     18.75 o 
 -44   0   4      102.70      122.21     41.26 o 
 -42   0   4        2.17       13.10     26.85 o 
 -40   0   4     2679.32     2811.56    133.17 o 
 -38   0   4     1366.05     1486.50     60.65 o 
 -36   0   4      418.44      413.90     33.33 o 
 -34   0   4      743.80      703.50     37.90 o 
 -32   0   4     1806.89     1794.23     93.73 o 
 -30   0   4       35.72       71.89     20.43 o 
 -28   0   4    12478.05    12893.33    271.58 o 
 -26   0   4    29812.67    28893.87    831.07 o 
 -24   0   4     1283.90     1391.78     72.26 o 
 -22   0   4    37727.20    35986.54   1015.04 o 
 -20   0   4     4029.93     3707.53    133.89 o 
 -18   0   4    44484.59    42504.74   1183.56 o 
 -16   0   4    24963.80    23158.09    655.80 o 
 -14   0   4    20163.53    20502.06    579.65 o 
 -12   0   4    10110.26    11163.79    234.60 o 
 -10   0   4    12190.20    13125.98    296.51 o 
  -8   0   4    14160.61    16096.49    463.41 o 
  -6   0   4    35144.13    31157.05   1139.90 o 
  -4   0   4    11841.38    11187.57    199.28 o 
   0   0   4    34240.38    30502.31    839.77 o 
   2   0   4     1895.41     1866.09     60.85 o 
   4   0   4    26653.34    26909.34    740.39 o 
   6   0   4     2369.40     2613.61     82.25 o 
   8   0   4    64789.61    66530.10   1817.44 o 
  10   0   4     4595.56     4228.93    131.03 o 
  12   0   4     8728.12    10533.98    305.13 o 
  14   0   4    29689.44    37019.21   1025.67 o 
  16   0   4     3512.36     4333.62    143.10 o 
  18   0   4     1700.52     1887.23     77.45 o 
  20   0   4     1401.56     1518.79     51.96 o 
  22   0   4      402.74      500.63     60.72 o 
  24   0   4     3413.35     3524.38    277.76 o 
  26   0   4     1306.20     1344.42     54.61 o 
  28   0   4     7231.90     7587.47    233.84 o 
  30   0   4       67.90       98.57     20.79 o 
  32   0   4      549.26      488.88     38.32 o 
  34   0   4     1049.12     1360.46     72.39 o 
  36   0   4      675.73      528.15     63.44 o 
  38   0   4       52.54      101.06     34.38 o 
 -43   1   4      109.23      152.71     29.74 o 
 -41   1   4      302.16      366.34     47.68 o 
 -39   1   4     1868.21     1765.79    184.66 o 
 -37   1   4     1557.16     1279.44    166.59 o 
 -35   1   4        1.94        0.79     11.46 o 
 -33   1   4     5116.58     4289.67    565.13 o 
 -31   1   4     3825.99     3289.97    536.57 o 
 -29   1   4      686.02      694.89     86.12 o 
 -27   1   4     1754.23     1378.99    177.12 o 
 -25   1   4    11183.25     9743.01    825.50 o 
 -23   1   4     3683.82     2930.93    180.84 o 
 -21   1   4      329.65      255.92     25.25 o 
 -17   1   4     2340.43     1980.75     94.30 o 
 -15   1   4    13341.16    13671.17    249.04 o 
 -13   1   4     2681.82     2657.87     55.72 o 
 -11   1   4     4176.16     4278.32     68.16 o 
  -9   1   4    52279.17    49408.88    603.27 o 
  -7   1   4    16042.20    17497.93    219.42 o 
  -5   1   4    17767.15    18119.83    268.86 o 
  -1   1   4      502.07      561.89     13.82 o 
   1   1   4    10194.79    11017.43    179.98 o 
   3   1   4    13414.66    14141.22    229.95 o 
   5   1   4    11398.74    12073.54    197.76 o 
   7   1   4     1644.55     1674.89     73.38 o 
   9   1   4      694.52      799.92     22.40 o 
  11   1   4     1120.96     1151.47     86.59 o 
  13   1   4     5593.60     5746.82    410.79 o 
  15   1   4      178.66      206.76     13.85 o 
  19   1   4     1010.29      800.06     69.01 o 
  21   1   4       57.99       57.35     11.22 o 
  23   1   4       71.15       94.72     14.24 o 
  25   1   4     3176.83     3050.41    355.20 o 
  27   1   4      681.59      627.28     74.47 o 
  29   1   4      419.88      449.91     46.51 o 
  31   1   4        4.66       20.06     16.25 o 
  33   1   4        7.25        1.72     17.08 o 
  35   1   4      747.82      742.03    107.42 o 
  37   1   4       29.54       63.30     21.61 o 
 -40   2   4       19.50       14.14     31.65 o 
 -38   2   4      787.05      733.02    137.65 o 
 -36   2   4      882.37      735.69     93.69 o 
 -34   2   4      587.44      567.64     39.77 o 
 -32   2   4     2067.66     1778.70    207.09 o 
 -30   2   4     8374.50     7564.09    895.79 o 
 -28   2   4       15.38       20.39     11.28 o 
 -26   2   4      318.80      314.83     43.90 o 
 -24   2   4     6158.08     5386.22    380.20 o 
 -22   2   4     3148.23     2967.24     93.10 o 
 -20   2   4     2727.98     2512.29     83.89 o 
 -18   2   4     4262.55     4207.48    173.66 o 
 -16   2   4    15753.72    15350.25    437.26 o 
 -14   2   4      995.90     1032.11     25.47 o 
 -12   2   4     3818.60     3815.96     84.58 o 
 -10   2   4     7978.51     7986.06    114.12 o 
  -8   2   4     3266.64     3349.25     61.80 o 
  -6   2   4    10482.46    10793.71    165.85 o 
  -4   2   4      742.42      736.64     20.22 o 
  -2   2   4     9511.25     9967.26    134.89 o 
   0   2   4     6725.17     7190.16    160.80 o 
   2   2   4     5952.93     6178.96     98.18 o 
   4   2   4      306.43      326.90     14.52 o 
   6   2   4      338.16      332.95     20.32 o 
   8   2   4      898.28      915.19     28.65 o 
  10   2   4      297.84      296.50     23.90 o 
  12   2   4     4289.90     3675.03    504.40 o 
  14   2   4      443.60      418.90     53.52 o 
  16   2   4      167.23      201.02     23.00 o 
  18   2   4       78.32       84.54     25.10 o 
  20   2   4      521.27      526.23    170.34 o 
  22   2   4     2962.95     2729.28    569.92 o 
  24   2   4       59.18       63.93     18.33 o 
  26   2   4       70.76       80.23     28.15 o 
  28   2   4      236.32      280.09     62.08 o 
  30   2   4      128.19      132.40     25.75 o 
  32   2   4      795.09      665.67    130.19 o 
  34   2   4       68.51       70.29     65.26 o 
 -35   3   4        7.85       63.44     34.25 o 
 -33   3   4     1480.35     1440.02    146.73 o 
 -31   3   4      822.26      804.82    141.41 o 
 -29   3   4      181.16      144.59     38.66 o 
 -27   3   4       23.76       37.01     19.98 o 
 -25   3   4     1358.75     1383.42     47.35 o 
 -23   3   4      508.93      485.12     25.11 o 
 -21   3   4      344.43      332.57     22.19 o 
 -19   3   4      342.30      413.31     25.75 o 
 -17   3   4     3938.17     3853.42    227.57 o 
 -15   3   4      774.81      689.31     42.05 o 
 -13   3   4     1098.83      947.69     48.09 o 
 -11   3   4     2400.34     2405.90    128.08 o 
  -9   3   4     1870.55     1694.28     76.12 o 
  -7   3   4     2098.52     1935.70     78.70 o 
  -5   3   4      841.89      806.22     28.01 o 
  -3   3   4     1480.52     1379.27     37.80 o 
  -1   3   4     2429.82     2429.35     53.57 o 
   1   3   4        4.10       -8.04      8.91 o 
   3   3   4      191.74      190.25     20.65 o 
   5   3   4        3.58       -1.42     11.03 o 
   7   3   4       61.16       48.27     14.08 o 
   9   3   4       81.49       67.11     15.08 o 
  11   3   4        0.06       -2.31     11.55 o 
  13   3   4       20.87       19.04     17.05 o 
  15   3   4        6.42       14.54     16.29 o 
  17   3   4        9.41       15.48     21.41 o 
  19   3   4      900.32      812.33    138.75 o 
  21   3   4       25.65       38.08     19.10 o 
  23   3   4      100.23      115.21     24.64 o 
  25   3   4       34.32       40.14     19.61 o 
  27   3   4      659.83      662.78    131.74 o 
  29   3   4       41.99       30.36     20.07 o 
 -28   4   4        4.56       20.25     32.24 o 
 -26   4   4      446.02      407.31     61.56 o 
 -24   4   4     1202.30     1344.89     51.91 o 
 -22   4   4       50.43       31.90     16.53 o 
 -20   4   4      316.14      253.18     31.78 o 
 -18   4   4      904.00     1073.68    104.76 o 
 -16   4   4      244.87      214.62     24.37 o 
 -14   4   4      587.98      683.40     31.39 o 
 -12   4   4      486.95      430.61     26.08 o 
 -10   4   4      762.80      686.88     30.80 o 
  -8   4   4      134.86      157.08     21.64 o 
  -6   4   4      181.73      212.80     24.64 o 
  -4   4   4      378.67      402.34     31.35 o 
  -2   4   4       25.09       32.11     15.25 o 
   0   4   4      153.92      180.40     23.19 o 
   2   4   4      179.17      187.79     24.63 o 
   4   4   4      251.28      230.32     26.65 o 
   6   4   4      625.53      658.76     64.27 o 
   8   4   4       11.18       30.00     15.95 o 
  10   4   4      162.50      167.59     26.84 o 
  12   4   4        5.14       -0.22     14.52 o 
  14   4   4        8.57       -4.94     19.89 o 
  16   4   4      187.49      138.08     30.01 o 
  18   4   4      166.66      139.85     28.97 o 
  20   4   4       79.82       60.59     27.37 o 
 -45   1   5      232.27      258.08     38.14 o 
 -43   1   5        0.07       53.24     48.00 o 
 -41   1   5       47.63       73.55     23.25 o 
 -39   1   5      448.74      462.04     39.67 o 
 -37   1   5      335.97      429.29     55.65 o 
 -35   1   5      127.04      102.46     22.87 o 
 -33   1   5     5797.84     4827.27    570.81 o 
 -31   1   5     1900.55     1652.43    222.34 o 
 -29   1   5     4244.50     3683.23    451.67 o 
 -27   1   5      260.31      264.45     19.19 o 
 -25   1   5       34.17       42.79     10.33 o 
 -23   1   5     6067.42     6182.44    425.22 o 
 -21   1   5      101.27       90.70     11.07 o 
 -19   1   5     9275.11     9805.94    236.07 o 
 -17   1   5      323.60      284.16     12.71 o 
 -15   1   5      146.76      146.42      8.25 o 
 -13   1   5       10.10        4.39      9.80 o 
 -11   1   5     4143.18     4392.95     62.44 o 
  -9   1   5     2242.50     2285.60     42.03 o 
  -7   1   5    12893.30    13359.38    156.41 o 
  -5   1   5     7850.91     8594.11    112.77 o 
  -3   1   5    86319.78    73128.22   1297.17 o 
  -1   1   5    28052.21    28489.55    642.25 o 
   1   1   5    15054.35    15680.23    312.02 o 
   3   1   5      337.68      248.11     38.14 o 
   5   1   5    15652.01    16217.15    317.35 o 
   7   1   5      672.84      551.64     53.82 o 
   9   1   5     6088.13     6093.07    387.65 o 
  11   1   5     7304.41     7729.69    415.02 o 
  13   1   5      245.05      271.99     25.03 o 
  15   1   5      655.86      507.85     50.90 o 
  17   1   5       99.12      111.74     12.58 o 
  19   1   5       85.73       94.29     12.53 o 
  21   1   5       58.03       46.01     11.55 o 
  23   1   5      597.94      601.71     99.31 o 
  25   1   5      801.47      727.38    146.73 o 
  27   1   5      119.14      134.10     23.20 o 
  29   1   5      164.43      182.09     26.42 o 
  31   1   5        9.48       40.63     22.44 o 
  33   1   5       11.42       -0.75     19.91 o 
  35   1   5      345.02      413.90     40.44 o 
 -42   2   5        8.05       36.07     36.07 o 
 -40   2   5        0.35        8.02     17.50 o 
 -38   2   5      226.90      203.98     46.51 o 
 -36   2   5      133.00      112.61     23.94 o 
 -34   2   5     1266.17     1092.52    135.35 o 
 -32   2   5      429.31      384.58     27.18 o 
 -30   2   5       57.67       71.58     15.43 o 
 -28   2   5        0.27       18.58     18.80 o 
 -26   2   5        1.64       12.32     10.20 o 
 -24   2   5      129.97      124.69     15.75 o 
 -22   2   5     2421.30     2417.50    149.11 o 
 -20   2   5     3520.10     3415.99    135.37 o 
 -18   2   5      902.89      908.09     25.54 o 
 -16   2   5      661.69      662.69     19.87 o 
 -14   2   5     1926.58     1978.66     50.98 o 
 -12   2   5     1945.69     1975.71     58.99 o 
 -10   2   5     2953.93     3036.79     50.49 o 
  -8   2   5     2220.35     2430.15     42.73 o 
  -6   2   5      797.70      811.02     21.26 o 
  -4   2   5     9548.18    10401.03    140.29 o 
  -2   2   5      666.93      634.33     18.51 o 
   0   2   5     6759.97     6687.46    105.10 o 
   2   2   5     1374.04     1432.97     40.89 o 
   4   2   5       12.39        7.04     12.29 o 
   6   2   5       66.97       80.84      8.37 o 
   8   2   5      189.45      165.83     20.57 o 
  10   2   5      265.82      251.99     38.66 o 
  12   2   5      682.24      759.38    107.29 o 
  14   2   5      826.05      761.81     84.26 o 
  16   2   5     1358.59     1343.78    265.37 o 
  18   2   5      769.33      712.01    130.12 o 
  20   2   5      344.67      438.96    117.60 o 
  22   2   5     1153.54     1095.63    274.52 o 
  24   2   5      403.31      354.37     59.16 o 
  26   2   5       39.67       56.24     19.96 o 
  28   2   5      826.89      715.36    160.03 o 
  30   2   5      370.97      362.65    109.04 o 
  32   2   5        0.08       -1.32     17.45 o 
 -37   3   5       35.93       18.03     30.49 o 
 -35   3   5      158.01      156.07     41.51 o 
 -33   3   5       74.69       92.57     23.47 o 
 -31   3   5       59.00       79.44     23.25 o 
 -29   3   5       28.03       20.83     15.31 o 
 -27   3   5      560.88      532.68     35.90 o 
 -25   3   5        0.34        4.44     11.35 o 
 -23   3   5        9.94       22.85     10.41 o 
 -21   3   5      750.55      761.68     52.84 o 
 -19   3   5     1539.02     1517.65     77.62 o 
 -17   3   5      993.07      978.44     56.01 o 
 -15   3   5     1186.06     1126.82     62.58 o 
 -13   3   5      546.93      544.70     23.88 o 
 -11   3   5      697.57      766.70     27.37 o 
  -9   3   5      822.20      762.41     33.87 o 
  -7   3   5      927.13      893.13     29.53 o 
  -5   3   5       15.14        8.76     10.41 o 
  -3   3   5     3164.93     3134.92     64.47 o 
  -1   3   5      316.25      327.13     21.40 o 
   1   3   5      270.21      234.60     19.40 o 
   3   3   5      154.91      168.81     20.12 o 
   5   3   5      460.17      429.41     55.68 o 
   7   3   5      222.02      248.33     23.36 o 
   9   3   5       53.57       58.40     15.00 o 
  11   3   5     1043.12      948.08     84.78 o 
  13   3   5      326.51      225.09     29.13 o 
  15   3   5        2.02        8.88     23.42 o 
  17   3   5      463.80      392.40     36.24 o 
  19   3   5       90.44       53.65     27.63 o 
  21   3   5       93.03       82.56     21.80 o 
  23   3   5       25.48       19.03     19.68 o 
  25   3   5      138.84      160.07     28.14 o 
  27   3   5      304.79      345.74     88.87 o 
 -28   4   5       20.06       20.53     19.85 o 
 -26   4   5       62.43      115.51     21.75 o 
 -24   4   5      140.53      186.59     24.32 o 
 -22   4   5      319.66      288.02     38.99 o 
 -20   4   5      125.70      136.23     21.26 o 
 -18   4   5      436.05      489.32     32.13 o 
 -16   4   5      395.71      352.39     36.65 o 
 -14   4   5       91.11      109.28     16.46 o 
 -12   4   5      185.31      231.82     23.43 o 
 -10   4   5      164.75      186.76     23.92 o 
  -8   4   5       19.77       22.16     15.36 o 
  -6   4   5        0.18       -0.97     12.65 o 
  -4   4   5      256.96      266.30     27.42 o 
  -2   4   5       74.11       82.63     18.67 o 
   0   4   5        7.71        4.56     23.17 o 
   2   4   5       81.61      112.89     20.68 o 
   4   4   5        1.60       26.68     15.81 o 
   6   4   5      226.66      227.80     26.65 o 
   8   4   5      453.85      464.41     40.57 o 
  10   4   5      269.15      272.16     27.97 o 
  12   4   5        0.09        3.38     20.36 o 
  14   4   5       18.84       29.10     20.88 o 
  16   4   5      217.25      209.24     33.85 o 
  18   4   5       17.35        2.41     20.46 o 
  20   4   5       46.55       31.64     20.50 o 
 -46   0   6      601.38      772.56     79.01 o 
 -44   0   6      276.01      328.23     54.49 o 
 -42   0   6     3163.90     3176.01    154.77 o 
 -40   0   6      282.04      351.06     53.32 o 
 -38   0   6     3751.72     3467.49    101.15 o 
 -36   0   6      242.67      276.41     27.24 o 
 -34   0   6        1.36       17.23     13.43 o 
 -32   0   6      294.95      346.79     34.44 o 
 -30   0   6     5815.84     6114.91    225.41 o 
 -28   0   6     1037.29      966.25     87.76 o 
 -26   0   6     1996.45     1931.73     92.63 o 
 -24   0   6     9496.16     9311.50    296.70 o 
 -20   0   6     3931.85     4262.14    149.84 o 
 -18   0   6      551.78      534.43     25.63 o 
 -16   0   6    26495.65    25431.09    840.22 o 
 -14   0   6    34813.76    32743.48    834.71 o 
 -12   0   6      612.66      571.38     23.22 o 
 -10   0   6      149.13      206.87     13.65 o 
   0   0   6     1041.98     1278.26     48.78 o 
   2   0   6    77953.30    65276.35   1784.23 o 
   4   0   6      420.56      473.79     25.69 o 
   6   0   6    48790.70    49391.65   1353.12 o 
   8   0   6     6051.13     6336.19    188.37 o 
  10   0   6     4488.52     4309.88    135.31 o 
  12   0   6     4785.18     4938.70    154.12 o 
  14   0   6    12744.96    16058.55    459.13 o 
  16   0   6    10081.30    11960.68    251.47 o 
  18   0   6     1291.00     1647.34     88.48 o 
  20   0   6     3206.86     3712.62     98.86 o 
  22   0   6      807.05      840.12     40.59 o 
  24   0   6     1953.22     2339.47    133.76 o 
  26   0   6      325.79      368.87     32.14 o 
  28   0   6     3324.90     3547.87    104.37 o 
  30   0   6        6.08        3.03     15.37 o 
  32   0   6     2589.27     2704.69    137.13 o 
  34   0   6     1041.81     1007.12     81.21 o 
  36   0   6       87.45       26.73     28.28 o 
 -45   1   6        4.74       -3.28     19.84 o 
 -43   1   6        0.05      -12.99     15.95 o 
 -41   1   6        1.09        0.99     17.50 o 
 -39   1   6       19.15       63.61     23.03 o 
 -37   1   6       47.69       57.26     22.64 o 
 -35   1   6      233.34      206.52     21.09 o 
 -33   1   6        0.12        2.48     14.12 o 
 -31   1   6     3430.43     2948.25    264.30 o 
 -29   1   6       22.74       15.89     10.27 o 
 -27   1   6     4610.63     3882.02    526.87 o 
 -25   1   6      526.14      461.94     21.64 o 
 -23   1   6      937.29     1040.64    111.20 o 
 -21   1   6    20775.13    21220.83    763.43 o 
 -19   1   6       24.26       54.44      7.64 o 
 -17   1   6     4432.56     4600.74    120.28 o 
 -15   1   6    15320.30    14539.27    186.40 o 
 -13   1   6    30690.30    31368.81    388.02 o 
 -11   1   6     8865.19     9060.84    134.92 o 
  -9   1   6     7137.74     7094.56     87.30 o 
  -7   1   6    26554.47    27425.20    504.50 o 
  -5   1   6    12891.62    14455.63    168.89 o 
  -3   1   6     1931.25     1818.69     31.56 o 
  -1   1   6    33780.46    32839.14    656.13 o 
   1   1   6    25478.98    26064.69    507.48 o 
   3   1   6     7377.32     6886.90    148.92 o 
   5   1   6      244.81      216.20     21.54 o 
   7   1   6     2596.57     2331.37     64.93 o 
   9   1   6    24294.76    23281.32   1614.36 o 
  11   1   6     1388.34     1509.91    119.24 o 
  13   1   6      802.32      700.10     55.15 o 
  15   1   6    13691.42    11258.06   1269.17 o 
  17   1   6      887.43      753.76     82.78 o 
  19   1   6     3974.24     3605.29    646.59 o 
  21   1   6     4699.90     4659.93    785.47 o 
  23   1   6      234.68      268.28     38.47 o 
  25   1   6       99.94       96.06     29.32 o 
  27   1   6       84.94       74.96     21.09 o 
  29   1   6      435.95      452.95     38.59 o 
  31   1   6      155.16      218.81     30.73 o 
  33   1   6       92.19       68.21     38.60 o 
  35   1   6        0.02        6.16     19.73 o 
 -42   2   6      177.29      173.81     54.75 o 
 -40   2   6       99.11      113.36     40.15 o 
 -38   2   6       43.61       30.91     19.52 o 
 -36   2   6      113.75      205.21     40.15 o 
 -34   2   6       55.88       74.10     21.35 o 
 -32   2   6        5.16       11.99     11.24 o 
 -30   2   6       36.59       52.14     24.55 o 
 -28   2   6     1582.93     1449.62     97.60 o 
 -26   2   6      631.13      609.52     27.99 o 
 -24   2   6     1334.29     1290.58     40.64 o 
 -22   2   6     8775.27     8376.23    304.36 o 
 -20   2   6     5852.04     5609.44    188.80 o 
 -18   2   6      147.69      194.73     12.39 o 
 -16   2   6      123.93      131.62     10.45 o 
 -14   2   6    13309.28    13342.66    247.26 o 
 -12   2   6        3.69        0.03      8.44 o 
 -10   2   6       11.97       20.79      6.33 o 
  -8   2   6    11374.05    11359.20    164.75 o 
  -6   2   6    13622.50    13803.00    196.72 o 
  -4   2   6        5.87       16.17      6.08 o 
  -2   2   6      606.52      661.60     20.02 o 
   0   2   6    15193.51    14946.24    193.34 o 
   2   2   6     8733.71     9408.98    155.65 o 
   4   2   6      626.35      650.03     26.87 o 
   6   2   6     3993.92     3988.92    104.07 o 
   8   2   6    18212.93    16799.43   1052.33 o 
  10   2   6     2265.89     2340.68    303.06 o 
  12   2   6     1468.42     1495.13    144.39 o 
  14   2   6     2239.26     2249.60    333.09 o 
  16   2   6     5101.15     4655.03    874.08 o 
  18   2   6     1106.13     1232.36    302.60 o 
  20   2   6        0.48      -15.50     12.20 o 
  22   2   6     1839.77     1802.30    447.58 o 
  24   2   6      942.79      944.35    306.37 o 
  26   2   6      116.07      139.37     57.02 o 
  28   2   6        8.96        9.72     18.29 o 
  30   2   6      182.32      175.35     38.73 o 
  32   2   6        1.07       -1.00     21.60 o 
 -37   3   6       90.52      140.89     42.55 o 
 -35   3   6       11.89       18.03     29.97 o 
 -33   3   6       92.02       80.82     33.60 o 
 -31   3   6      187.77      211.39     24.13 o 
 -29   3   6      520.08      628.87     33.68 o 
 -27   3   6       11.15       27.01     13.11 o 
 -25   3   6        6.53        0.17      9.84 o 
 -23   3   6     1594.36     1684.77    105.97 o 
 -21   3   6      227.93      212.51     17.85 o 
 -19   3   6      564.40      545.75     46.27 o 
 -17   3   6      382.42      411.59     42.30 o 
 -15   3   6      938.80      907.53     43.87 o 
 -13   3   6     1902.76     1929.94     68.40 o 
 -11   3   6       32.86       28.46     10.28 o 
  -9   3   6     2203.89     2255.99     45.55 o 
  -7   3   6     4034.32     4232.12    183.02 o 
  -5   3   6     5498.36     5426.85    112.99 o 
  -3   3   6      685.81      705.84     39.48 o 
  -1   3   6     6253.05     6424.49    131.64 o 
   1   3   6     1863.54     1902.79     57.04 o 
   3   3   6      836.33      785.71     35.45 o 
   5   3   6      832.44      800.50     35.30 o 
   7   3   6     4322.21     4307.00     97.46 o 
   9   3   6     1950.74     1938.58     89.45 o 
  11   3   6       57.01       93.46     23.57 o 
  13   3   6     1870.93     1733.64    236.50 o 
  15   3   6       31.70       50.87     19.22 o 
  17   3   6     1320.22     1257.74    152.50 o 
  19   3   6       27.70       15.46     21.92 o 
  21   3   6      679.36      648.51     76.61 o 
  23   3   6     1086.73     1017.05    284.64 o 
  25   3   6      103.20       89.17     24.26 o 
  27   3   6       31.09       17.78     35.22 o 
 -28   4   6      214.34      300.72     49.56 o 
 -26   4   6      255.94      333.05     30.06 o 
 -24   4   6       22.57       52.23     17.38 o 
 -22   4   6      232.69      244.71     35.88 o 
 -20   4   6      332.97      387.96     26.42 o 
 -18   4   6       22.58       14.68     12.55 o 
 -16   4   6     1307.13     1298.02    100.72 o 
 -14   4   6      523.48      486.13     36.39 o 
 -12   4   6      511.99      519.98     51.98 o 
 -10   4   6      702.35      732.85     37.77 o 
  -8   4   6      720.01      657.64     37.90 o 
  -6   4   6      452.11      430.15     32.59 o 
  -4   4   6      130.47      123.06     20.82 o 
  -2   4   6        4.17        6.47     13.58 o 
   0   4   6     1513.57     1459.26     54.76 o 
   2   4   6      995.47      941.09     54.24 o 
   4   4   6      124.47      115.72     20.78 o 
   6   4   6      475.91      477.93     35.12 o 
   8   4   6      184.72      219.13     26.14 o 
  10   4   6      781.57      901.72     43.86 o 
  12   4   6       18.34       44.90     44.82 o 
  14   4   6      938.92      923.56     61.36 o 
  16   4   6      524.90      427.32     74.92 o 
  18   4   6       26.38       92.52     26.14 o 
 -45   1   7      386.27      388.67     63.18 o 
 -43   1   7      175.72      196.83     32.18 o 
 -41   1   7       93.82      103.41     25.57 o 
 -39   1   7      614.74      538.12    110.40 o 
 -37   1   7       37.16       18.47     16.67 o 
 -35   1   7     1463.73     1463.50    261.15 o 
 -33   1   7     3206.51     2639.60    243.63 o 
 -31   1   7      583.21      515.39     43.57 o 
 -29   1   7      104.76      100.85     22.24 o 
 -27   1   7      224.96      241.64     28.76 o 
 -25   1   7      598.14      495.73     24.61 o 
 -23   1   7     1773.35     1767.98     81.08 o 
 -21   1   7        1.03       13.14      6.07 o 
 -19   1   7     3435.77     3605.92     84.11 o 
 -17   1   7     8270.34     8640.94    116.27 o 
 -15   1   7     3124.51     3207.73     45.39 o 
 -13   1   7    19452.32    20138.21    233.60 o 
 -11   1   7      723.13      674.75     14.73 o 
  -9   1   7     4303.31     4154.83     65.91 o 
  -7   1   7    14112.44    15423.45    243.88 o 
  -5   1   7    12881.79    13022.75    193.50 o 
  -3   1   7     1221.18     1282.21     37.73 o 
  -1   1   7      694.96      802.58     31.17 o 
   1   1   7      300.22      257.41     23.42 o 
   3   1   7     2548.36     2366.60    151.72 o 
   5   1   7     1504.69     1354.15     34.85 o 
   7   1   7       66.91       68.93     11.51 o 
   9   1   7      116.95      127.87     16.26 o 
  11   1   7      424.32      501.14     42.44 o 
  13   1   7      424.98      520.02     35.19 o 
  15   1   7      552.86      606.40     49.56 o 
  17   1   7      185.81      195.41     21.72 o 
  19   1   7     1623.84     1593.48    297.93 o 
  21   1   7      405.15      457.50     72.98 o 
  23   1   7     3201.82     2854.62    566.35 o 
  25   1   7     2360.74     2425.32    495.52 o 
  27   1   7       39.56       43.58     19.23 o 
  29   1   7      783.40      924.21    121.88 o 
  31   1   7       70.20       97.57     25.50 o 
  33   1   7      205.40      282.19     59.29 o 
 -42   2   7       39.62       53.55     24.07 o 
 -40   2   7       93.99       63.59     22.47 o 
 -38   2   7      115.11      117.51     25.47 o 
 -36   2   7      175.00      216.94     34.12 o 
 -34   2   7       20.95       16.57     17.73 o 
 -32   2   7     1881.57     1797.19    238.00 o 
 -30   2   7     1847.14     1844.16     53.92 o 
 -28   2   7      610.62      524.73     44.97 o 
 -26   2   7      386.24      421.81     24.02 o 
 -24   2   7      604.32      585.54     29.28 o 
 -22   2   7       12.75       19.79      7.90 o 
 -20   2   7      305.53      361.02     16.00 o 
 -18   2   7      171.62      213.29     12.89 o 
 -16   2   7       59.47       48.32      7.81 o 
 -14   2   7       10.01        0.43      5.36 o 
 -12   2   7      936.29     1139.80     26.47 o 
 -10   2   7      305.08      304.99     14.23 o 
  -8   2   7     9941.13    10363.83    176.47 o 
  -6   2   7      351.31      267.59     16.53 o 
  -4   2   7     1386.90     1447.55     25.66 o 
  -2   2   7     3166.54     3700.29     63.40 o 
   0   2   7      125.15      155.93      8.60 o 
   2   2   7      218.58      272.01     19.61 o 
   4   2   7     1887.45     1699.68     59.36 o 
   6   2   7      321.15      291.96     26.05 o 
   8   2   7      568.22      531.65     65.00 o 
  10   2   7     1524.04     1432.57     54.80 o 
  12   2   7      738.48      683.00     56.37 o 
  14   2   7     3665.44     3365.68    646.33 o 
  16   2   7     1890.99     1681.73    315.12 o 
  18   2   7      626.01      614.43     65.06 o 
  20   2   7       62.72      128.27     27.96 o 
  22   2   7     1563.89     1469.24    433.70 o 
  24   2   7      184.84      154.11     25.57 o 
  26   2   7      222.60      162.94     36.33 o 
  28   2   7      111.28      123.68     25.75 o 
  30   2   7       29.47       63.32     21.88 o 
 -37   3   7      181.42      247.79     48.00 o 
 -35   3   7      358.67      414.22     58.77 o 
 -33   3   7       70.86       53.20     21.19 o 
 -31   3   7      185.34      252.76     48.46 o 
 -29   3   7       58.90       92.87     64.48 o 
 -27   3   7      251.93      234.65     19.94 o 
 -25   3   7       24.49       22.38     11.28 o 
 -23   3   7      231.77      213.98     18.39 o 
 -21   3   7      967.04      828.35     30.02 o 
 -19   3   7      834.70      837.86     43.73 o 
 -17   3   7        6.36       15.69      8.29 o 
 -15   3   7        6.94        6.92      7.86 o 
 -13   3   7        4.25        5.08      7.58 o 
 -11   3   7     1036.09     1063.39     29.17 o 
  -9   3   7        5.28       11.48      8.54 o 
  -7   3   7      318.52      281.76     20.73 o 
  -5   3   7     1739.00     1727.15     46.54 o 
  -3   3   7      330.42      315.68     22.02 o 
  -1   3   7      499.52      511.00     26.02 o 
   1   3   7      200.82      257.21     23.82 o 
   3   3   7      283.65      320.58     25.88 o 
   5   3   7      102.56      114.55     18.96 o 
   7   3   7      497.27      511.12     39.69 o 
   9   3   7     1249.71     1170.27     55.27 o 
  11   3   7     1675.50     1539.00     88.87 o 
  13   3   7       92.64      135.18     24.69 o 
  15   3   7      427.29      447.81     38.88 o 
  17   3   7      228.13      248.90     33.67 o 
  19   3   7      237.76      148.97     28.54 o 
  21   3   7       55.94       84.72     31.65 o 
  23   3   7       38.75       81.46     22.17 o 
  25   3   7        0.01       -1.49     16.53 o 
 -28   4   7        3.71      -11.49     27.83 o 
 -26   4   7       20.30       45.52     21.90 o 
 -24   4   7       77.79      126.16     21.79 o 
 -22   4   7       99.01       82.79     16.36 o 
 -20   4   7       62.41       97.63     16.42 o 
 -18   4   7      286.30      290.28     27.76 o 
 -16   4   7       47.68       64.44     17.35 o 
 -14   4   7       64.94       55.25     16.42 o 
 -12   4   7       30.94       14.98     16.86 o 
 -10   4   7      253.94      270.45     27.40 o 
  -8   4   7      203.45      195.31     24.54 o 
  -6   4   7       62.24       44.83     16.26 o 
  -4   4   7       35.26       21.13     15.60 o 
  -2   4   7       59.72      107.42     20.69 o 
   0   4   7      104.11      109.25     20.59 o 
   2   4   7       78.95       97.45     24.71 o 
   4   4   7      137.97      126.47     26.88 o 
   6   4   7      177.16      184.87     25.31 o 
   8   4   7      291.35      276.79     29.32 o 
  10   4   7       23.25       51.08     23.00 o 
  12   4   7       10.00        6.16     20.20 o 
  14   4   7       40.61       26.21     37.23 o 
  16   4   7       30.35       30.61     22.52 o 
 -46   0   8      477.80      395.82     60.85 o 
 -44   0   8      496.20      714.57     74.21 o 
 -42   0   8       80.56       66.55     34.38 o 
 -40   0   8     1124.56     1246.09     89.00 o 
 -38   0   8      134.26      125.32     35.94 o 
 -36   0   8     1234.57     1100.92     79.53 o 
 -34   0   8     6426.95     5595.54    214.19 o 
 -32   0   8      577.01      505.17     30.93 o 
 -30   0   8      497.09      502.50     64.02 o 
 -28   0   8       75.01       76.56     12.75 o 
 -26   0   8      118.15       70.52     22.05 o 
 -24   0   8      929.83     1138.96     52.28 o 
 -22   0   8     9831.24     9344.02    335.10 o 
 -20   0   8    12201.50    12867.76    445.50 o 
 -18   0   8    13771.91    12859.75    277.58 o 
 -16   0   8     2241.25     2072.06     60.15 o 
 -14   0   8    24140.07    23556.01    484.71 o 
 -12   0   8    14362.12    15058.39    317.67 o 
 -10   0   8     8009.47     8651.89    146.54 o 
  -8   0   8     9145.05     9891.22    235.68 o 
  -6   0   8     3588.10     4008.07     78.91 o 
  -4   0   8     1615.46     1783.54     44.58 o 
  -2   0   8     8869.91     9601.11    192.87 o 
   2   0   8     7981.44     8352.21    172.45 o 
   4   0   8     6984.73     7612.92    159.93 o 
   6   0   8    24445.77    28566.69    553.85 o 
   8   0   8        5.27       13.74      7.73 o 
  10   0   8    18185.76    22569.97    446.01 o 
  12   0   8     2149.23     2609.85     70.53 o 
  14   0   8     2231.74     2254.10     65.42 o 
  16   0   8    21967.78    24883.26    496.88 o 
  18   0   8       22.89       22.40     13.09 o 
  20   0   8     7266.94     8240.89    189.55 o 
  22   0   8     1379.17     1778.91     63.80 o 
  24   0   8        1.06       22.11     15.94 o 
  26   0   8     2759.21     3337.79    153.73 o 
  28   0   8      236.51      271.27     49.56 o 
  30   0   8      323.87      373.89     57.99 o 
  32   0   8      237.72      292.55     54.75 o 
 -45   1   8       16.63       27.02     21.20 o 
 -43   1   8       44.44       77.18     24.65 o 
 -41   1   8     2662.41     2341.18    376.10 o 
 -39   1   8      110.91       90.09     33.08 o 
 -37   1   8      156.31      146.56     25.88 o 
 -35   1   8      388.60      347.87     34.10 o 
 -33   1   8     1933.02     1825.85    279.64 o 
 -31   1   8     3087.66     2947.71    316.87 o 
 -29   1   8     1603.60     1474.31    118.74 o 
 -27   1   8     1085.87     1139.17     45.69 o 
 -25   1   8     4912.65     4952.10    140.37 o 
 -23   1   8      777.53      801.43     23.95 o 
 -21   1   8      935.40      926.23     29.64 o 
 -19   1   8     2684.66     2862.90     46.00 o 
 -17   1   8      333.87      451.45     13.21 o 
 -15   1   8     5597.41     6076.78     77.77 o 
 -13   1   8      527.11      614.42     14.23 o 
 -11   1   8      135.23      116.16      7.14 o 
  -9   1   8     1048.56     1155.34     27.65 o 
  -7   1   8     9539.55    10294.23    123.94 o 
  -5   1   8     4122.04     4579.14     67.16 o 
  -3   1   8    12549.63    12923.67    212.87 o 
  -1   1   8     6142.20     6647.23    146.09 o 
   1   1   8       97.59       70.27     11.88 o 
   3   1   8    12192.80    12571.75    821.15 o 
   5   1   8      106.64      101.20      7.71 o 
   7   1   8     1115.82     1262.58     45.29 o 
   9   1   8     6697.35     6090.86    375.84 o 
  11   1   8     1763.64     1459.61    235.47 o 
  13   1   8     1637.84     1607.70    238.97 o 
  15   1   8        5.41       -0.18     11.11 o 
  17   1   8     1644.98     1799.39    324.92 o 
  19   1   8     4804.99     4660.58    897.24 o 
  21   1   8      191.01      267.42     55.33 o 
  23   1   8     2498.52     2394.38    428.45 o 
  25   1   8     3605.70     3755.79    463.21 o 
  27   1   8     1782.60     1866.22    238.84 o 
  29   1   8       76.40       65.86     23.48 o 
  31   1   8      197.55      270.54     35.35 o 
 -44   2   8       94.23      129.82     27.98 o 
 -42   2   8     1174.93     1147.89    203.81 o 
 -40   2   8      474.75      474.59    134.47 o 
 -38   2   8     1010.90      930.20    142.19 o 
 -36   2   8      858.65      836.22    148.35 o 
 -34   2   8     1479.41     1415.05    224.50 o 
 -32   2   8      341.64      340.05     32.88 o 
 -30   2   8      474.97      439.33     59.68 o 
 -28   2   8     2290.46     2104.32     86.33 o 
 -26   2   8       10.36       10.71      9.18 o 
 -24   2   8     1853.72     1795.35     45.71 o 
 -22   2   8      295.75      366.25     16.52 o 
 -20   2   8     3004.41     3009.03     86.69 o 
 -18   2   8      322.50      322.29     14.98 o 
 -16   2   8     3820.84     4114.74     65.84 o 
 -14   2   8       11.09        4.72      5.41 o 
 -12   2   8      795.18      648.69     19.66 o 
 -10   2   8      149.76      192.31     12.09 o 
  -8   2   8     4548.33     4349.17     60.95 o 
  -6   2   8     8067.30     8365.20    106.38 o 
  -4   2   8     1991.75     2092.63     34.30 o 
  -2   2   8     1274.20     1442.71     32.64 o 
   0   2   8       53.68       91.27     55.58 o 
   2   2   8     2742.59     2729.56    174.43 o 
   4   2   8     6881.02     6565.73    348.53 o 
   6   2   8      183.69      168.28     21.42 o 
   8   2   8       61.75       78.62     17.14 o 
  10   2   8     6297.89     6165.59    654.31 o 
  12   2   8     1919.68     1635.54    161.65 o 
  14   2   8       24.11       40.89     16.41 o 
  16   2   8     3384.54     3056.39    613.77 o 
  18   2   8     3365.03     3131.11    625.06 o 
  20   2   8        0.14        0.14     14.78 o 
  22   2   8       44.92       63.08     40.61 o 
  24   2   8     1009.70      913.43    251.23 o 
  26   2   8      676.77      693.78    182.15 o 
  28   2   8       92.03       80.86     34.38 o 
  30   2   8       79.03       94.26     55.59 o 
 -37   3   8        6.29        2.36     33.47 o 
 -35   3   8        4.60        8.59     17.98 o 
 -33   3   8      687.08      643.23     76.48 o 
 -31   3   8      121.31       96.10     22.93 o 
 -29   3   8      145.02      163.96     40.67 o 
 -27   3   8     1044.63     1053.02     51.98 o 
 -25   3   8      810.34      751.98     29.64 o 
 -23   3   8      561.37      554.07     22.68 o 
 -21   3   8       10.14       12.31      8.65 o 
 -19   3   8       41.03       54.59     10.84 o 
 -17   3   8       18.32        4.75      7.89 o 
 -15   3   8      165.28      163.43     13.74 o 
 -13   3   8      113.72      146.23     13.30 o 
 -11   3   8      114.50      123.75     12.68 o 
  -9   3   8     2402.34     2206.47     55.85 o 
  -7   3   8      168.06      171.17     17.53 o 
  -5   3   8     3528.75     3393.09     71.99 o 
  -3   3   8       96.47      128.98     16.07 o 
  -1   3   8      101.76       94.43     14.51 o 
   1   3   8      576.43      594.24     31.79 o 
   3   3   8       53.70       44.38     14.46 o 
   5   3   8     1345.50     1117.45     53.76 o 
   7   3   8       13.78       23.25     17.73 o 
   9   3   8      632.97      565.89     41.66 o 
  11   3   8     1473.40     1370.83    101.00 o 
  13   3   8      247.54      280.34     32.23 o 
  15   3   8        2.13        5.21     15.95 o 
  17   3   8      386.16      380.92     49.04 o 
  19   3   8     1546.00     1405.06    275.62 o 
  21   3   8      233.08      231.48     49.43 o 
  23   3   8      212.78      228.35     38.73 o 
 -28   4   8       16.48       28.93     21.55 o 
 -26   4   8       90.96       87.22     19.48 o 
 -24   4   8       37.11       37.54     18.07 o 
 -22   4   8      176.43      170.62     23.22 o 
 -20   4   8      103.56      104.62     19.81 o 
 -18   4   8       62.99       81.66     18.69 o 
 -16   4   8       95.75      102.67     19.73 o 
 -14   4   8       33.73       20.49     14.26 o 
 -12   4   8        9.60       34.78     15.54 o 
 -10   4   8      287.79      379.63     31.82 o 
  -8   4   8      109.57      180.20     24.18 o 
  -6   4   8        2.22       28.41     21.37 o 
  -4   4   8        5.19       -8.55     14.34 o 
  -2   4   8      376.86      366.75     50.33 o 
   0   4   8       11.04        4.63     14.56 o 
   2   4   8      389.73      395.74     46.38 o 
   4   4   8      232.25      187.15     27.26 o 
   6   4   8      154.43      210.77     25.95 o 
   8   4   8      543.36      546.95     48.24 o 
  10   4   8      238.35      196.94     45.93 o 
  12   4   8      494.04      466.39     53.26 o 
  14   4   8        2.23       28.81     20.05 o 
 -47   1   9      329.52      362.72     99.38 o 
 -45   1   9      107.77      142.32     29.37 o 
 -43   1   9        2.89       -9.45     16.16 o 
 -41   1   9       74.02      118.95     46.83 o 
 -39   1   9      309.55      339.76    114.36 o 
 -37   1   9        0.46       34.53     34.38 o 
 -35   1   9      256.60      269.71     32.21 o 
 -33   1   9       99.63       66.91     21.37 o 
 -31   1   9       75.26       94.30     21.57 o 
 -29   1   9     1456.59     1371.24    240.72 o 
 -27   1   9      272.37      218.42     15.00 o 
 -25   1   9    13704.36    13654.06    417.35 o 
 -23   1   9     2819.92     2619.90     83.65 o 
 -21   1   9     2182.50     2148.88     43.70 o 
 -19   1   9       68.11       70.52      6.60 o 
 -17   1   9       36.40       40.95      5.18 o 
 -15   1   9      506.28      504.43     15.48 o 
 -13   1   9       30.69       35.51      4.69 o 
 -11   1   9     1804.76     1785.91     28.80 o 
  -9   1   9     4125.66     4239.97     83.87 o 
  -7   1   9    15823.63    17833.74    232.35 o 
  -5   1   9      631.61      703.95     25.05 o 
  -3   1   9     5263.22     5660.87    100.45 o 
  -1   1   9     1521.94     1508.95     47.82 o 
   1   1   9     4979.68     5080.40    196.81 o 
   3   1   9      145.65      139.17     25.10 o 
   5   1   9     1065.43      971.67     27.78 o 
   7   1   9      295.01      285.99     27.89 o 
   9   1   9     2810.40     2732.79    282.43 o 
  11   1   9     4486.19     4297.01    469.44 o 
  13   1   9     4229.37     4118.12    665.34 o 
  15   1   9     3620.02     3657.39    432.73 o 
  17   1   9      655.70      685.17    120.78 o 
  19   1   9       86.17       94.83     19.59 o 
  21   1   9       57.23       74.11     19.03 o 
  23   1   9     1405.07     1287.18    244.48 o 
  25   1   9      245.55      204.91     48.26 o 
  27   1   9        0.07       13.24     26.40 o 
  29   1   9       53.34       44.24     45.02 o 
  31   1   9       14.51       32.47     22.83 o 
 -44   2   9       75.85       96.78     26.92 o 
 -42   2   9      384.03      378.26     75.44 o 
 -40   2   9       46.93       23.14     18.84 o 
 -38   2   9       68.47       26.26     22.51 o 
 -36   2   9      180.28      201.67     42.36 o 
 -34   2   9       16.56       38.83     23.35 o 
 -32   2   9      296.79      302.80     32.33 o 
 -30   2   9      254.29      257.23     29.35 o 
 -28   2   9     1053.04     1045.30    149.26 o 
 -26   2   9      220.66      207.73     14.50 o 
 -24   2   9       71.92       72.98      9.75 o 
 -22   2   9     1347.13     1477.55     35.79 o 
 -20   2   9       94.19       83.28      9.74 o 
 -18   2   9       15.17       12.92      6.68 o 
 -16   2   9     2710.30     2753.26     48.97 o 
 -14   2   9       29.74       25.34      7.87 o 
 -12   2   9     2742.96     2978.41     51.63 o 
 -10   2   9      851.35     1009.19     27.33 o 
  -8   2   9     1512.22     1409.76     26.82 o 
  -6   2   9    14145.76    15190.18    225.27 o 
  -4   2   9     8060.03     8457.02    131.32 o 
  -2   2   9       60.60       41.43      8.52 o 
   0   2   9     1521.15     1600.92     58.66 o 
   2   2   9      260.89      233.82     24.94 o 
   4   2   9       72.92      105.46     18.48 o 
   6   2   9       27.89       72.18     44.63 o 
   8   2   9       84.83      116.42     20.23 o 
  10   2   9     1126.86     1211.76     64.41 o 
  12   2   9       14.21       12.73     13.71 o 
  14   2   9        0.06      -10.73     11.04 o 
  16   2   9       26.71       30.96     19.85 o 
  18   2   9        0.49        5.33     14.11 o 
  20   2   9      607.53      460.43    108.52 o 
  22   2   9      157.56      150.66     25.76 o 
  24   2   9      637.15      612.05    139.72 o 
  26   2   9      114.98      135.29     62.66 o 
  28   2   9       11.44       37.32     20.32 o 
 -39   3   9      156.03      205.48     33.02 o 
 -37   3   9      222.52      264.41     34.81 o 
 -35   3   9      725.66      680.39     76.74 o 
 -33   3   9       15.13       42.29     21.28 o 
 -31   3   9      251.71      216.81     30.00 o 
 -29   3   9       12.59       33.61     14.83 o 
 -27   3   9        0.61        4.67     12.76 o 
 -25   3   9      453.62      448.60     28.86 o 
 -23   3   9      430.43      420.20     21.11 o 
 -21   3   9     2019.23     1925.78     43.22 o 
 -19   3   9       42.51       86.42     12.09 o 
 -17   3   9       65.75       95.10     12.51 o 
 -15   3   9       33.47       66.16     11.15 o 
 -13   3   9      279.29      338.26     18.39 o 
 -11   3   9      675.95      776.52     30.66 o 
  -9   3   9      336.14      344.50     22.82 o 
  -7   3   9        8.57       -2.12      9.82 o 
  -5   3   9        0.43        8.08     12.82 o 
  -3   3   9      357.70      315.11     25.90 o 
  -1   3   9      622.65      634.05     28.83 o 
   1   3   9        0.88       25.62     13.57 o 
   3   3   9      684.81      738.48     88.93 o 
   5   3   9     1087.10      958.58     57.21 o 
   7   3   9      178.90      190.80     28.94 o 
   9   3   9       80.33       53.70     22.70 o 
  11   3   9       22.13       11.30     27.18 o 
  13   3   9       26.77       16.51     17.42 o 
  15   3   9       92.35       69.75     26.01 o 
  17   3   9        0.02       34.50     38.01 o 
  19   3   9      438.69      389.09     38.95 o 
  21   3   9        3.56       31.33     19.98 o 
  23   3   9        0.94       34.68     19.36 o 
 -28   4   9      138.29      121.02     21.79 o 
 -26   4   9        9.83        3.91     14.35 o 
 -24   4   9       39.27       35.01     21.22 o 
 -22   4   9       33.87       31.28     19.56 o 
 -20   4   9        1.52        4.75     13.33 o 
 -18   4   9      280.66      276.37     27.95 o 
 -16   4   9        9.38       29.11     25.46 o 
 -14   4   9       13.49       37.84     15.62 o 
 -12   4   9      112.51      108.44     20.24 o 
 -10   4   9        0.70        4.39     17.85 o 
  -8   4   9       85.56      120.72     20.85 o 
  -6   4   9       70.80       73.17     18.83 o 
  -4   4   9       22.96       13.18     15.36 o 
  -2   4   9       69.77       40.60     19.75 o 
   0   4   9        9.55       13.88     15.14 o 
   2   4   9       54.25       57.64     29.58 o 
   4   4   9       82.90       96.50     24.18 o 
   6   4   9        1.66       -1.47     19.54 o 
   8   4   9      313.38      295.82     38.86 o 
  10   4   9       27.41       10.42     30.29 o 
  12   4   9        2.66       23.94     21.68 o 
 -48   0  10      191.34      314.21     60.46 o 
 -46   0  10       99.69       53.58     34.64 o 
 -44   0  10      737.01      770.23     79.53 o 
 -42   0  10      139.83      210.95     46.96 o 
 -40   0  10     1131.05     1126.61     85.75 o 
 -32   0  10     1764.54     1651.51     93.93 o 
 -30   0  10    16444.48    14083.10    441.48 o 
 -28   0  10     2035.80     1859.21     94.58 o 
 -26   0  10      445.92      455.81     19.20 o 
 -24   0  10    37267.82    35673.68    578.47 o 
 -22   0  10    29819.21    29677.24    482.68 o 
 -20   0  10     1275.59     1339.08     85.82 o 
 -16   0  10    27752.35    26417.33    547.26 o 
 -14   0  10     1571.66     1423.34     84.72 o 
 -12   0  10     6353.90     6072.84    149.26 o 
 -10   0  10    31372.77    31669.77    633.92 o 
  -8   0  10    87910.98    74224.11   1179.65 o 
  -6   0  10    15853.05    17804.75    294.87 o 
  -4   0  10     8993.99     9294.16    309.41 o 
  -2   0  10        3.03       -1.15      7.39 o 
   0   0  10      191.45      179.38     14.54 o 
   2   0  10     2887.74     2778.76     69.81 o 
   4   0  10     2523.61     2750.29     70.57 o 
   6   0  10    29508.49    32951.25    639.53 o 
   8   0  10       45.31       22.59     10.03 o 
  10   0  10     1740.61     1863.43     75.70 o 
  12   0  10     1124.92     1167.48     46.96 o 
  14   0  10     2427.14     2765.60     78.37 o 
  16   0  10     1283.66     1452.17     52.80 o 
  18   0  10      118.46      129.66     28.09 o 
  20   0  10      534.80      531.00     61.49 o 
  22   0  10        2.03       45.28     27.63 o 
  24   0  10      677.35      684.60     72.65 o 
  26   0  10      408.55      443.17     63.83 o 
  28   0  10      767.30      913.97     80.05 o 
  30   0  10      629.28      586.66     73.69 o 
 -47   1  10      736.69      796.98     56.98 o 
 -45   1  10      287.06      322.29     59.81 o 
 -43   1  10       34.08       36.60     28.93 o 
 -41   1  10      592.65      492.26     64.22 o 
 -39   1  10      618.37      690.96     58.44 o 
 -37   1  10      124.27      117.21     24.33 o 
 -35   1  10     1614.43     1539.52    261.35 o 
 -33   1  10     3225.62     3129.03    149.32 o 
 -31   1  10     7182.56     6564.47    642.18 o 
 -29   1  10     2289.01     2155.99     98.57 o 
 -27   1  10      669.20      667.68     30.43 o 
 -25   1  10     4354.20     4205.64    282.99 o 
 -23   1  10     6328.40     5792.08     96.36 o 
 -21   1  10     1204.12     1456.41     38.31 o 
 -19   1  10     1071.84     1098.32     29.84 o 
 -17   1  10    28303.68    27848.83    321.12 o 
 -15   1  10      196.64      169.90      8.25 o 
 -13   1  10     2264.81     2037.80     37.27 o 
 -11   1  10    13912.81    14982.27    198.58 o 
  -9   1  10     1434.94     1379.19     28.84 o 
  -7   1  10     2533.58     2556.72     66.13 o 
  -5   1  10      172.43      179.85     10.82 o 
  -3   1  10      594.83      540.19     18.08 o 
  -1   1  10    17392.05    17153.60    524.71 o 
   1   1  10      997.21      903.80     55.79 o 
   3   1  10     2221.45     2428.63    182.86 o 
   5   1  10      202.18      128.96     23.22 o 
   7   1  10      386.01      357.58     29.97 o 
   9   1  10      338.93      378.59     27.52 o 
  11   1  10       53.07       36.05     17.71 o 
  13   1  10     2652.58     2680.62    298.19 o 
  15   1  10      596.26      677.82    119.23 o 
  17   1  10       93.82      105.66     20.92 o 
  19   1  10       61.07       94.06     20.76 o 
  21   1  10      509.41      606.61     63.63 o 
  23   1  10        4.88       55.29     19.49 o 
  25   1  10      130.73      168.31     27.34 o 
  27   1  10      735.68      799.10     63.96 o 
  29   1  10        5.85       66.03     34.12 o 
 -44   2  10        5.46       -0.39     19.07 o 
 -42   2  10       40.95       52.42     21.39 o 
 -40   2  10     1499.71     1446.76    191.16 o 
 -38   2  10      725.51      680.40    120.13 o 
 -36   2  10      134.53      103.23     23.38 o 
 -34   2  10      159.72      156.71     27.47 o 
 -32   2  10     3815.81     3610.62    319.79 o 
 -30   2  10      847.78      779.75    157.24 o 
 -28   2  10      864.46      901.64     37.27 o 
 -26   2  10     1730.80     1611.76     64.32 o 
 -24   2  10     3974.22     3842.76    140.78 o 
 -22   2  10      200.78      204.91     13.73 o 
 -20   2  10      639.05      615.96     20.48 o 
 -18   2  10     5721.91     5530.57    101.49 o 
 -16   2  10     5047.32     5131.65    124.77 o 
 -14   2  10     4285.03     4505.53     71.52 o 
 -12   2  10       63.20       50.81      9.67 o 
 -10   2  10     9663.12    10434.78    141.93 o 
  -8   2  10      342.99      410.98     14.24 o 
  -6   2  10      528.49      484.95     18.28 o 
  -4   2  10     6052.64     6472.70    131.34 o 
  -2   2  10     1926.95     1749.44     74.92 o 
   0   2  10     1893.88     1729.15     62.04 o 
   2   2  10      203.95      213.35     25.03 o 
   4   2  10     3326.80     3048.89    292.55 o 
   6   2  10        0.72       -5.40     10.86 o 
   8   2  10       15.51       -1.77     11.51 o 
  10   2  10       45.42       19.58     14.93 o 
  12   2  10      230.10      251.97     28.20 o 
  14   2  10       52.86       70.13     22.18 o 
  16   2  10      509.64      543.97     47.81 o 
  18   2  10      799.95      714.26    134.53 o 
  20   2  10      220.40      229.55     65.32 o 
  22   2  10      177.19      117.89     41.32 o 
  24   2  10        4.74       13.60     17.73 o 
  26   2  10       13.01       -0.48     16.68 o 
 -39   3  10      373.59      407.16     68.82 o 
 -37   3  10      634.62      685.41     94.64 o 
 -35   3  10       24.47       34.91     20.60 o 
 -33   3  10      430.99      441.56     38.98 o 
 -31   3  10     1307.06     1362.39    158.21 o 
 -29   3  10     1124.92     1276.32    101.00 o 
 -27   3  10       40.08       47.91     13.15 o 
 -25   3  10     1167.82     1172.59     42.66 o 
 -23   3  10     2976.28     3044.02     98.90 o 
 -21   3  10      438.59      490.45     22.04 o 
 -19   3  10     2158.71     2269.59     65.57 o 
 -17   3  10     2695.43     2592.23     59.32 o 
 -15   3  10     4031.82     3998.25    159.63 o 
 -13   3  10       10.82       37.49     12.49 o 
 -11   3  10       18.87       23.86     14.04 o 
  -9   3  10     1962.82     1880.24     49.99 o 
  -7   3  10      994.74     1098.30     38.50 o 
  -5   3  10        5.10        8.00     10.75 o 
  -3   3  10     2219.80     2229.30     56.39 o 
  -1   3  10     1047.31     1166.09     39.05 o 
   1   3  10       36.62       42.31     20.37 o 
   3   3  10       49.38       33.27     40.41 o 
   5   3  10      119.43      147.46     25.63 o 
   7   3  10      864.18      899.35     49.34 o 
   9   3  10      122.06       99.01     22.86 o 
  11   3  10      498.71      574.50     76.74 o 
  13   3  10      225.76      217.11     52.48 o 
  15   3  10       71.36       17.43     19.25 o 
  17   3  10      105.21       75.77     22.13 o 
  19   3  10      198.43      183.37     29.83 o 
  21   3  10        0.78        0.00     17.86 o 
 -28   4  10       11.21       24.91     20.09 o 
 -26   4  10      188.35      191.98     31.56 o 
 -24   4  10      536.07      493.35    104.57 o 
 -22   4  10      482.19      549.49     47.14 o 
 -20   4  10      108.11      141.06     38.53 o 
 -18   4  10      191.55      169.79     23.68 o 
 -16   4  10      677.49      721.54     39.38 o 
 -14   4  10      396.88      457.71     40.24 o 
 -12   4  10       27.84       46.59     16.06 o 
 -10   4  10      562.11      635.36     54.20 o 
  -8   4  10     1025.76     1026.75     46.07 o 
  -6   4  10       73.19       80.90     19.19 o 
  -4   4  10       32.56       26.30     15.52 o 
  -2   4  10      254.13      265.29     28.58 o 
   0   4  10       53.11       28.60     16.81 o 
   2   4  10        0.65        7.17     17.82 o 
   4   4  10      335.65      266.59     45.15 o 
   6   4  10      106.35      144.36     31.35 o 
   8   4  10       27.90        3.53     20.38 o 
  10   4  10       36.89       19.50     38.27 o 
 -47   1  11       98.15       84.15     26.88 o 
 -45   1  11        2.51        6.46     19.51 o 
 -43   1  11      177.55      230.38     74.14 o 
 -41   1  11      480.92      566.10     47.92 o 
 -39   1  11      672.00      720.52     95.48 o 
 -37   1  11      316.40      313.03     83.74 o 
 -35   1  11     1273.30     1093.40     96.85 o 
 -33   1  11      373.21      405.52     36.95 o 
 -31   1  11      162.79      167.30     27.08 o 
 -29   1  11      242.32      273.78     23.69 o 
 -27   1  11     1366.95     1247.72     42.83 o 
 -25   1  11     4787.12     4824.34    114.72 o 
 -23   1  11      450.23      391.23     19.79 o 
 -21   1  11      289.07      358.37     11.59 o 
 -19   1  11        0.02        9.10      4.00 o 
 -17   1  11        8.32       10.94      3.97 o 
 -15   1  11      120.98      126.13      9.46 o 
 -13   1  11      838.86      740.72     28.17 o 
 -11   1  11       63.14       70.55      7.61 o 
  -9   1  11      170.27      227.36     23.28 o 
  -7   1  11       49.91       73.25      7.76 o 
  -5   1  11    12431.75    13251.81    195.60 o 
  -3   1  11      829.85      720.78     36.26 o 
  -1   1  11     9320.57     9035.64    195.09 o 
   1   1  11     4158.72     3726.36    379.28 o 
   3   1  11      691.82      659.20     32.43 o 
   5   1  11      299.30      371.85     25.97 o 
   7   1  11      356.09      346.97     33.41 o 
   9   1  11      265.78      285.55     25.17 o 
  11   1  11       36.48       33.59     15.45 o 
  13   1  11        0.43      -19.71     17.25 o 
  15   1  11       15.18       52.55     54.10 o 
  17   1  11        2.15        0.19     14.22 o 
  19   1  11      137.01      158.58     41.13 o 
  21   1  11      290.63      247.70     64.02 o 
  23   1  11      177.43      233.58     30.02 o 
  25   1  11       20.24        7.28     35.22 o 
  27   1  11       14.40        6.23     29.58 o 
 -44   2  11       40.85       41.45     31.78 o 
 -42   2  11       57.73       27.35     20.02 o 
 -40   2  11      169.27      190.37     30.94 o 
 -38   2  11        7.92       -8.04     20.30 o 
 -36   2  11       92.72       66.57     21.90 o 
 -34   2  11       91.28       92.77     27.11 o 
 -32   2  11       31.48       47.21     19.78 o 
 -30   2  11      702.60      678.18     33.74 o 
 -28   2  11      332.20      361.92     26.22 o 
 -26   2  11       16.14       52.68     11.72 o 
 -24   2  11     3572.26     3460.14    112.63 o 
 -22   2  11     1317.06     1392.93     38.19 o 
 -20   2  11        0.64       -6.04      9.44 o 
 -18   2  11     1798.97     2000.97     40.25 o 
 -16   2  11      158.32      186.01     11.26 o 
 -14   2  11      433.25      486.79     15.92 o 
 -12   2  11       79.15       78.08      8.37 o 
 -10   2  11     2321.59     2364.41     48.94 o 
  -8   2  11        5.24       33.63     20.79 o 
  -6   2  11       29.16       27.20     12.61 o 
  -4   2  11      341.62      342.88     29.31 o 
  -2   2  11      156.57      188.73     23.69 o 
   0   2  11      707.70      675.16     37.76 o 
   2   2  11     1301.32     1299.80     84.52 o 
   4   2  11       56.10       92.82     19.91 o 
   6   2  11     1732.16     1479.81    157.30 o 
   8   2  11      552.23      519.70     35.71 o 
  10   2  11       90.56       93.52     21.48 o 
  12   2  11      747.18      655.37     39.79 o 
  14   2  11       19.16       17.50     15.11 o 
  16   2  11       95.95      117.79     24.20 o 
  18   2  11       75.92      107.68     25.49 o 
  20   2  11     1656.35     1399.22    327.90 o 
  22   2  11       27.63       41.12     20.94 o 
  24   2  11        0.74       16.89     21.02 o 
 -39   3  11       94.84      100.17     26.84 o 
 -37   3  11       97.23       80.40     24.55 o 
 -35   3  11       98.75       79.03     32.24 o 
 -33   3  11        0.71       35.73     20.32 o 
 -31   3  11        5.16       29.56     14.87 o 
 -29   3  11      540.37      610.57     30.00 o 
 -27   3  11        2.82       19.74     11.94 o 
 -25   3  11      143.75      192.13     23.52 o 
 -23   3  11      142.21      191.59     18.92 o 
 -21   3  11      797.38      809.88     42.60 o 
 -19   3  11        3.89       10.15      9.58 o 
 -17   3  11      139.17      189.10     19.13 o 
 -15   3  11      178.76      228.27     20.68 o 
 -13   3  11     2190.88     2081.93     53.90 o 
 -11   3  11     4750.16     4503.25     89.65 o 
  -9   3  11       42.07       38.11     13.47 o 
  -7   3  11        9.86       18.74     12.00 o 
  -5   3  11       16.36       33.24     13.86 o 
  -3   3  11       43.02       49.53     13.45 o 
  -1   3  11       16.75       16.50     14.58 o 
   1   3  11      494.89      478.99     41.05 o 
   3   3  11     1280.03     1188.98     59.03 o 
   5   3  11        3.95       -6.80     17.51 o 
   7   3  11      132.27      135.00     24.86 o 
   9   3  11     1038.09      945.20     52.06 o 
  11   3  11       84.06       65.05     22.98 o 
  13   3  11      161.96      180.23     45.99 o 
  15   3  11       61.34       19.46     17.95 o 
  17   3  11      273.84      360.91     39.47 o 
  19   3  11       61.72       58.43     25.10 o 
 -28   4  11        0.08        9.56     19.13 o 
 -26   4  11        0.20      -11.46     18.48 o 
 -24   4  11       33.45       37.22     21.06 o 
 -22   4  11        2.45       20.52     19.71 o 
 -20   4  11      195.90      162.42     30.23 o 
 -18   4  11       40.26       61.71     23.52 o 
 -16   4  11      218.26      230.51     27.19 o 
 -14   4  11      476.69      396.14     32.93 o 
 -12   4  11       84.91      139.52     22.83 o 
 -10   4  11      181.63      168.11     23.22 o 
  -8   4  11      428.82      377.52     32.99 o 
  -6   4  11       53.06       42.72     17.40 o 
  -4   4  11       50.59       46.13     17.18 o 
  -2   4  11        3.85       21.32     15.82 o 
   0   4  11        2.47       -1.18     21.28 o 
   2   4  11       12.66       -4.54     20.61 o 
   4   4  11       13.78       31.64     23.21 o 
   6   4  11      418.33      362.60     71.94 o 
   8   4  11      128.74      137.82     31.91 o 
 -48   0  12      171.97      203.94     53.32 o 
 -46   0  12     1223.19     1329.90    101.19 o 
 -44   0  12      993.20      856.50     80.43 o 
 -42   0  12      188.27      216.27     46.44 o 
 -40   0  12      376.21      322.13     53.32 o 
 -38   0  12      175.02      175.40     42.29 o 
 -36   0  12      995.96      944.20     76.15 o 
 -34   0  12       43.01       43.07     27.50 o 
 -32   0  12      986.75      944.85     69.54 o 
 -30   0  12        2.44       15.30     13.09 o 
 -28   0  12     3734.18     3452.43    249.54 o 
 -26   0  12      355.51      289.38     25.91 o 
 -24   0  12      770.01      748.76     36.81 o 
 -22   0  12       67.41      119.26     17.11 o 
 -20   0  12     3525.48     3034.45     86.51 o 
 -18   0  12     4529.91     4879.02    123.70 o 
 -16   0  12    11580.21    11204.42    249.81 o 
 -14   0  12    10955.40    11449.27    195.26 o 
 -12   0  12     7167.79     6997.38    146.73 o 
 -10   0  12    13576.05    14127.48    238.58 o 
  -8   0  12     1154.00     1285.75     34.58 o 
  -6   0  12    42223.17    38420.37    736.59 o 
  -4   0  12     6907.09     7379.68    214.58 o 
  -2   0  12      553.84      523.89     24.99 o 
   0   0  12    18396.63    19831.43    392.98 o 
   2   0  12    21479.48    23774.59    655.02 o 
   4   0  12       16.32       21.47     10.73 o 
   6   0  12      245.18      285.43     21.94 o 
   8   0  12     4235.70     4671.03    122.73 o 
  10   0  12       55.43      137.75     63.89 o 
  12   0  12       59.03       52.80     25.56 o 
  14   0  12      684.17      687.98     61.75 o 
  16   0  12    12171.89    13536.79    425.14 o 
  18   0  12       14.30       15.70     22.70 o 
  20   0  12     1517.74     1582.49    100.80 o 
  22   0  12       19.81       74.86     33.21 o 
  24   0  12     1431.58     1725.85    112.22 o 
  26   0  12      175.55      218.21     48.78 o 
 -47   1  12       25.57       45.71     23.03 o 
 -45   1  12       46.92       44.49     23.60 o 
 -43   1  12        0.69       23.39     21.41 o 
 -41   1  12       90.33      110.54     25.96 o 
 -39   1  12      110.47       94.48     24.08 o 
 -37   1  12        0.67       -1.95     15.40 o 
 -35   1  12     2506.69     2054.43    150.10 o 
 -33   1  12      224.41      192.72     48.65 o 
 -31   1  12       36.00       26.89     13.39 o 
 -29   1  12     3789.13     3787.43    229.63 o 
 -27   1  12       13.03        9.97     10.42 o 
 -25   1  12       42.52       59.60     11.13 o 
 -23   1  12     6269.02     5961.94    224.07 o 
 -21   1  12     9364.86     9906.88    139.22 o 
 -19   1  12     1820.89     1652.43     33.85 o 
 -17   1  12     1246.53     1331.16     29.33 o 
 -15   1  12     1313.23     1304.00     32.87 o 
 -13   1  12     6224.39     6455.17     95.26 o 
 -11   1  12     5441.99     6073.06     90.61 o 
  -9   1  12     5355.40     5357.81     82.73 o 
  -7   1  12    11098.58    11404.73    179.07 o 
  -5   1  12    16510.45    17047.30    248.34 o 
  -3   1  12     1545.54     1534.06     36.55 o 
  -1   1  12     5615.36     5640.47    397.76 o 
   1   1  12    13992.96    13381.40    953.48 o 
   3   1  12     2995.96     2963.44    253.50 o 
   5   1  12       77.57      105.86     17.02 o 
   7   1  12    12112.29    11837.08    989.87 o 
   9   1  12     4574.28     4123.73    264.98 o 
  11   1  12     4875.92     4642.15    475.28 o 
  13   1  12     5926.55     5968.76    662.48 o 
  15   1  12      151.35      193.28     58.77 o 
  17   1  12     1128.23     1244.15    279.77 o 
  19   1  12      317.48      305.81     65.39 o 
  21   1  12      331.95      380.80     39.70 o 
  23   1  12     1147.16     1044.74     83.42 o 
  25   1  12      332.84      422.93     64.74 o 
 -44   2  12      335.77      414.71     43.64 o 
 -42   2  12       99.66      115.09     27.13 o 
 -40   2  12       46.72       35.68     20.04 o 
 -38   2  12      324.23      333.76     49.56 o 
 -36   2  12      349.35      370.51     48.33 o 
 -34   2  12      833.88      813.83    115.33 o 
 -32   2  12      143.84      147.29     25.79 o 
 -30   2  12      538.72      587.81     32.26 o 
 -28   2  12      125.56      142.87     15.88 o 
 -26   2  12     1091.57     1130.54     34.76 o 
 -24   2  12        3.06       19.14     10.20 o 
 -22   2  12     6327.80     6474.40    204.85 o 
 -20   2  12      161.56      170.39     15.26 o 
 -18   2  12     1445.32     1588.56     31.21 o 
 -16   2  12     2768.93     2864.17     46.35 o 
 -14   2  12     9162.93     9670.76    194.96 o 
 -12   2  12     8897.11     9173.58    153.20 o 
 -10   2  12      138.70      143.95     14.55 o 
  -8   2  12     9249.96     9456.16    181.88 o 
  -6   2  12     3558.45     3397.21    102.39 o 
  -4   2  12     1535.81     1350.77     54.44 o 
  -2   2  12     1034.67      978.57    104.05 o 
   0   2  12     3565.07     3495.71    219.83 o 
   2   2  12     1818.86     1706.76    109.50 o 
   4   2  12      955.40      862.09     57.28 o 
   6   2  12     3141.77     2728.57     97.37 o 
   8   2  12     4067.17     3633.27    208.87 o 
  10   2  12     1996.34     1797.25    164.96 o 
  12   2  12      254.52      248.24     46.51 o 
  14   2  12     1338.47     1297.10    251.88 o 
  16   2  12     1405.17     1308.06    261.54 o 
  18   2  12     2111.18     1951.34    293.98 o 
  20   2  12       87.60      114.22     24.56 o 
  22   2  12      444.98      570.54    141.80 o 
  24   2  12      157.60      179.09     29.17 o 
 -39   3  12        4.70       22.70     21.28 o 
 -37   3  12       26.22       25.31     20.30 o 
 -35   3  12       74.44       93.03     25.37 o 
 -33   3  12      347.07      412.57     39.34 o 
 -31   3  12      408.10      485.76     33.13 o 
 -29   3  12      322.62      373.07     25.11 o 
 -27   3  12      342.99      373.73     24.64 o 
 -25   3  12      480.34      551.64     38.52 o 
 -23   3  12        4.53        2.76     10.95 o 
 -21   3  12      541.40      627.08     67.47 o 
 -19   3  12      818.66      738.94     36.55 o 
 -17   3  12      564.12      520.26     32.27 o 
 -15   3  12     2393.02     2235.06     90.67 o 
 -13   3  12      145.41      158.99     18.63 o 
 -11   3  12       10.48        8.48     11.45 o 
  -9   3  12       18.84       20.14     12.20 o 
  -7   3  12     2090.39     2106.62     54.80 o 
  -5   3  12     2913.19     2860.51     67.19 o 
  -3   3  12      214.77      294.92     28.81 o 
  -1   3  12      750.27      650.93     45.99 o 
   1   3  12     2664.10     2523.47     91.00 o 
   3   3  12      560.10      548.64     46.57 o 
   5   3  12      282.55      352.07     72.20 o 
   7   3  12     1143.28     1172.45     75.12 o 
   9   3  12     1577.72     1369.48    127.07 o 
  11   3  12        6.25       14.43     17.65 o 
  13   3  12       62.17       27.75     19.94 o 
  15   3  12     1645.32     1456.39    230.80 o 
  17   3  12       14.88       46.47     22.01 o 
 -28   4  12      119.12      196.86     32.70 o 
 -26   4  12       78.14      119.36     27.19 o 
 -24   4  12       10.52       40.02     32.56 o 
 -22   4  12      172.47      147.37     35.55 o 
 -20   4  12      358.48      478.19     71.74 o 
 -18   4  12        0.59      -21.97     16.38 o 
 -16   4  12       48.30       41.77     22.15 o 
 -14   4  12     1287.24     1261.12     55.75 o 
 -12   4  12      786.73      668.91     39.86 o 
 -10   4  12      200.87      276.87     43.57 o 
  -8   4  12     1341.90     1272.27     51.95 o 
  -6   4  12      623.53      699.00     40.63 o 
  -4   4  12      228.01      223.66     26.99 o 
  -2   4  12       88.84      101.67     26.87 o 
   0   4  12      641.42      693.97     58.38 o 
   2   4  12      810.69      808.28     85.56 o 
   4   4  12        0.18       24.65     21.30 o 
   6   4  12        7.89       23.55     20.79 o 
 -47   1  13      120.35      176.46     32.24 o 
 -45   1  13       16.07       26.60     21.27 o 
 -43   1  13       29.22        8.35     18.56 o 
 -41   1  13      394.97      346.43     39.85 o 
 -39   1  13      114.57      164.11     28.19 o 
 -37   1  13     1624.56     1429.24     66.70 o 
 -35   1  13      520.93      406.28     38.05 o 
 -33   1  13       50.25       78.10     17.44 o 
 -31   1  13       51.57       41.49     14.05 o 
 -29   1  13        0.40      -11.90     10.17 o 
 -27   1  13     3749.02     3635.44     74.55 o 
 -25   1  13     1755.60     1736.91     52.21 o 
 -23   1  13       21.55       20.02      8.38 o 
 -21   1  13      100.05      126.64     10.16 o 
 -19   1  13      917.01      844.62     22.92 o 
 -17   1  13     4789.40     5014.83    101.57 o 
 -15   1  13     2191.59     2210.48     42.20 o 
 -13   1  13    11654.43    12086.35    170.75 o 
 -11   1  13       14.52       -5.60      5.88 o 
  -9   1  13     2854.67     3246.47     55.93 o 
  -7   1  13      909.51      989.90     25.40 o 
  -5   1  13      284.67      278.59     19.59 o 
  -3   1  13      669.34      620.41     31.73 o 
  -1   1  13     1057.86     1076.72     42.96 o 
   1   1  13     2584.38     2564.44    197.26 o 
   3   1  13      559.27      499.98     72.52 o 
   5   1  13      439.94      451.35     48.07 o 
   7   1  13      828.03      781.90     38.75 o 
   9   1  13      334.62      293.50     32.43 o 
  11   1  13       84.63      106.43     22.12 o 
  13   1  13      172.76      187.51     44.24 o 
  15   1  13        0.68       -6.98     14.31 o 
  17   1  13       29.03       61.03     20.89 o 
  19   1  13      101.98      162.85     31.72 o 
  21   1  13      884.54      760.11     79.14 o 
  23   1  13      145.42      147.64     42.55 o 
  25   1  13      396.99      454.06     48.10 o 
 -44   2  13       91.43       95.93     26.08 o 
 -42   2  13       44.69       40.46     22.07 o 
 -40   2  13       29.24       60.36     23.01 o 
 -38   2  13       69.23       84.59     23.99 o 
 -36   2  13       20.84       41.72     20.07 o 
 -34   2  13      458.51      558.77     34.74 o 
 -32   2  13      254.20      312.38     38.46 o 
 -30   2  13      158.00      168.02     21.41 o 
 -28   2  13     3069.20     3063.36    150.33 o 
 -26   2  13        2.77      -11.55     11.43 o 
 -24   2  13     1014.50      981.65     65.98 o 
 -22   2  13       11.16       58.47     11.91 o 
 -20   2  13       77.07       92.45     10.83 o 
 -18   2  13      331.81      289.58     15.63 o 
 -16   2  13      224.45      208.35     11.92 o 
 -14   2  13       75.77       84.28     11.87 o 
 -12   2  13       40.52       45.87     13.28 o 
 -10   2  13      196.88      289.96     31.86 o 
  -8   2  13      191.57      224.75     31.08 o 
  -6   2  13      370.38      301.21     24.78 o 
  -4   2  13       93.01      111.94     20.02 o 
  -2   2  13      134.46      125.80     20.94 o 
   0   2  13      611.08      494.22     36.07 o 
   2   2  13     3874.74     3645.69    227.49 o 
   4   2  13        2.10        9.21     19.33 o 
   6   2  13      278.31      233.55     29.84 o 
   8   2  13      185.39      211.73     27.21 o 
  10   2  13      619.76      493.55     43.72 o 
  12   2  13      351.10      299.98     76.87 o 
  14   2  13      142.74      120.02     23.16 o 
  16   2  13       93.87       91.48     25.56 o 
  18   2  13       45.30       67.24     22.28 o 
  20   2  13      291.05      287.92     50.53 o 
  22   2  13       46.09        2.91     18.31 o 
 -39   3  13      421.44      459.64     61.95 o 
 -37   3  13        4.20        4.06     19.45 o 
 -35   3  13        1.64        4.34     17.49 o 
 -33   3  13        2.72       -8.22     13.61 o 
 -31   3  13      330.16      321.02     35.03 o 
 -29   3  13      350.56      362.80     29.34 o 
 -27   3  13        9.96       16.52     12.70 o 
 -25   3  13      136.87      186.22     23.22 o 
 -23   3  13      102.42      116.99     19.98 o 
 -21   3  13      205.37      274.44     26.52 o 
 -19   3  13      166.63      207.71     24.38 o 
 -17   3  13       50.88       17.37     13.85 o 
 -15   3  13       95.22      101.31     16.33 o 
 -13   3  13      101.43       92.16     15.16 o 
 -11   3  13      372.71      415.45     25.86 o 
  -9   3  13      392.55      414.25     26.07 o 
  -7   3  13      363.70      426.31     38.68 o 
  -5   3  13        2.82       -5.39     19.31 o 
  -3   3  13      173.48      212.52     25.87 o 
  -1   3  13        7.72       -1.56     34.18 o 
   1   3  13      267.14      291.91     36.14 o 
   3   3  13      144.35      137.78     37.62 o 
   5   3  13       20.22       66.90     25.17 o 
   7   3  13      264.74      284.99     35.06 o 
   9   3  13      169.85      135.27     26.60 o 
  11   3  13        0.69       13.20     26.79 o 
  13   3  13      927.57      852.71     51.32 o 
  15   3  13       42.33       36.48     20.82 o 
 -26   4  13       27.25       48.18     22.61 o 
 -24   4  13        0.18       -5.59     17.14 o 
 -22   4  13        0.21       -5.83     17.84 o 
 -20   4  13       58.67       59.71     24.49 o 
 -18   4  13       82.25       88.69     25.78 o 
 -16   4  13       38.99       51.68     23.44 o 
 -14   4  13       26.37       60.24     23.22 o 
 -12   4  13      335.35      366.12     32.28 o 
 -10   4  13      170.02      181.98     25.50 o 
  -8   4  13      318.66      304.14     30.48 o 
  -6   4  13        1.57       12.05     15.48 o 
  -4   4  13        5.15        5.93     19.30 o 
  -2   4  13       33.17       -0.89     18.57 o 
   0   4  13        9.66       28.67     30.88 o 
   2   4  13        0.50       35.44     23.69 o 
   4   4  13        0.01      -15.72     20.02 o 
 -48   0  14     1867.76     1660.46    118.58 o 
 -46   0  14       13.76       22.70     32.43 o 
 -44   0  14      248.19      174.49     45.67 o 
 -42   0  14      335.31      379.86     59.68 o 
 -40   0  14        3.34       -4.41     23.74 o 
 -38   0  14     1647.95     1514.51     98.86 o 
 -36   0  14       52.54       48.91     30.75 o 
 -34   0  14     3861.37     3410.18    152.70 o 
 -32   0  14      853.31      773.83     43.85 o 
 -30   0  14     1655.49     1907.79    204.14 o 
 -28   0  14       32.08       27.12     16.28 o 
 -26   0  14     6451.09     5943.72    152.37 o 
 -24   0  14       15.30       62.15     15.44 o 
 -22   0  14     5079.79     5104.06    186.17 o 
 -20   0  14     4633.17     5018.73    230.80 o 
 -18   0  14     3900.33     3582.54    101.24 o 
 -16   0  14      427.59      415.93     36.71 o 
 -12   0  14      803.41      834.12     40.21 o 
 -10   0  14    13772.53    14871.44    254.26 o 
  -8   0  14     1364.19     1293.48     36.55 o 
  -6   0  14       14.99       25.04     14.60 o 
  -4   0  14       28.66       10.72      7.40 o 
  -2   0  14      623.78      689.59     31.46 o 
   0   0  14      840.21      741.45     31.93 o 
   2   0  14     4012.61     4041.61     99.61 o 
   4   0  14     3975.52     4287.60    106.00 o 
   6   0  14     1001.73     1105.59     67.85 o 
   8   0  14     3257.59     3379.82    139.98 o 
  10   0  14       27.68       54.49     25.95 o 
  12   0  14    11483.83    13089.47    410.74 o 
  14   0  14      379.77      370.91     54.36 o 
  16   0  14      170.95      164.89     40.87 o 
  18   0  14     3203.98     3759.29    171.64 o 
  20   0  14      772.34      864.54     86.14 o 
  22   0  14       63.00       56.30     33.86 o 
  24   0  14     1003.13     1070.30     91.59 o 
 -47   1  14      615.09      580.99    109.17 o 
 -45   1  14      796.67      771.25     55.74 o 
 -43   1  14      339.33      373.17     92.89 o 
 -41   1  14     1606.48     1460.24    125.39 o 
 -39   1  14     1013.06      926.22     54.08 o 
 -37   1  14      685.93      630.36     45.36 o 
 -35   1  14      374.32      336.99     28.28 o 
 -33   1  14     3319.62     3158.91    153.36 o 
 -31   1  14     1053.37      889.36     47.45 o 
 -29   1  14      175.54      167.88     17.02 o 
 -27   1  14      595.08      522.56     24.47 o 
 -25   1  14      431.60      428.26     28.72 o 
 -23   1  14        6.81       21.23     10.64 o 
 -21   1  14        6.60        7.21      7.55 o 
 -19   1  14     1942.55     1955.63     54.33 o 
 -17   1  14      991.62     1077.80     33.70 o 
 -15   1  14     3118.80     3484.43     62.00 o 
 -13   1  14       27.34       21.62      7.34 o 
 -11   1  14       20.43       30.86     14.32 o 
  -9   1  14      236.00      273.94     14.45 o 
  -7   1  14     4574.82     4954.44     91.35 o 
  -5   1  14     1216.02     1092.37     36.80 o 
  -3   1  14        0.25       -2.90      8.84 o 
  -1   1  14      112.00       87.54     16.00 o 
   1   1  14      468.54      442.31     35.48 o 
   3   1  14      975.71     1019.71     44.05 o 
   5   1  14     3261.64     2605.97     77.77 o 
   7   1  14      159.31      156.35     21.87 o 
   9   1  14     1089.02     1121.11    139.33 o 
  11   1  14     3437.46     3396.52    366.17 o 
  13   1  14       33.20       29.71     16.33 o 
  15   1  14      280.02      303.89     31.16 o 
  17   1  14     1015.76      750.38     68.37 o 
  19   1  14     1478.47     1333.27     95.48 o 
  21   1  14       25.27       30.02     21.41 o 
  23   1  14        1.37       22.82     20.76 o 
 -44   2  14      350.06      350.72     69.15 o 
 -42   2  14      377.47      366.68     41.23 o 
 -40   2  14     1092.25      938.46    103.14 o 
 -38   2  14     1567.03     1455.27    143.74 o 
 -36   2  14       89.02      104.01     20.10 o 
 -34   2  14      104.35      160.31     22.56 o 
 -32   2  14     1302.81     1239.73    100.73 o 
 -30   2  14      197.18      180.70     22.14 o 
 -28   2  14       94.78      115.55     18.78 o 
 -26   2  14     1524.21     1418.02     49.49 o 
 -24   2  14     2288.27     2196.11     63.48 o 
 -22   2  14      647.53      689.02     23.21 o 
 -20   2  14      217.04      244.32     15.38 o 
 -18   2  14     1342.44     1316.49     45.86 o 
 -16   2  14      570.58      502.26     29.34 o 
 -14   2  14        0.58        9.55     10.90 o 
 -12   2  14      291.40      324.17     25.50 o 
 -10   2  14     1869.68     1891.72     58.30 o 
  -8   2  14       23.24       13.73     12.06 o 
  -6   2  14     2445.92     2407.10     68.23 o 
  -4   2  14     1222.49     1225.56     53.38 o 
  -2   2  14     1691.21     1489.51     59.96 o 
   0   2  14      997.33     1052.80     59.03 o 
   2   2  14     1803.30     1693.89    120.52 o 
   4   2  14      248.16      227.94     39.44 o 
   6   2  14      372.61      284.99     30.25 o 
   8   2  14      148.86      152.58     24.34 o 
  10   2  14      409.49      361.81     33.87 o 
  12   2  14      437.17      439.71     62.86 o 
  14   2  14      326.29      315.98     34.68 o 
  16   2  14      961.73      913.60     49.96 o 
  18   2  14      780.46      791.68    153.15 o 
  20   2  14      387.93      412.24     40.88 o 
 -37   3  14        3.91       36.46     20.98 o 
 -35   3  14       85.03      119.26     21.92 o 
 -33   3  14      144.61      148.03     23.07 o 
 -31   3  14      249.78      277.32     27.88 o 
 -29   3  14       25.90       14.88     15.10 o 
 -27   3  14      459.93      405.08     40.17 o 
 -25   3  14       86.52      101.18     19.48 o 
 -23   3  14       21.70       24.89     14.84 o 
 -21   3  14       18.49       40.25     16.24 o 
 -19   3  14       30.17       41.46     16.12 o 
 -17   3  14      145.88      137.54     22.31 o 
 -15   3  14        7.50       22.48     14.78 o 
 -13   3  14      556.10      599.91     29.31 o 
 -11   3  14      131.48      146.83     28.69 o 
  -9   3  14      136.38      164.23     25.90 o 
  -7   3  14      359.22      338.49     31.01 o 
  -5   3  14       67.68       57.00     21.63 o 
  -3   3  14      781.12      791.28     53.43 o 
  -1   3  14       29.92       10.50     18.68 o 
   1   3  14       68.26       57.51     20.46 o 
   3   3  14     1037.97      951.60     76.54 o 
   5   3  14     1008.93      995.04     54.12 o 
   7   3  14        4.78      -21.85     22.90 o 
   9   3  14      303.34      273.12     49.56 o 
  11   3  14      626.85      605.01     45.52 o 
  13   3  14      184.06      188.75     29.63 o 
 -26   4  14        6.15       19.51     21.20 o 
 -24   4  14       43.86       65.32     24.09 o 
 -22   4  14       35.20       59.05     24.09 o 
 -20   4  14       92.42       86.40     26.71 o 
 -18   4  14        0.03       -3.64     18.20 o 
 -16   4  14       42.93       95.60     43.27 o 
 -14   4  14       22.50       85.15     25.67 o 
 -12   4  14        9.43       45.84     22.90 o 
 -10   4  14       23.50       61.18     18.20 o 
  -8   4  14        4.36       14.00     15.66 o 
  -6   4  14       45.81       88.29     27.23 o 
  -4   4  14        0.44       11.52     19.08 o 
  -2   4  14       10.14       -1.94     19.02 o 
   0   4  14       64.64       89.52     37.36 o 
   2   4  14       68.18       63.77     27.19 o 
 -47   1  15       33.44       33.06     23.26 o 
 -45   1  15        9.72       13.95     20.72 o 
 -43   1  15       10.47       17.39     19.30 o 
 -41   1  15     1521.88     1318.56     67.10 o 
 -39   1  15       52.15       68.63     22.01 o 
 -37   1  15      180.07      223.44     25.01 o 
 -35   1  15      960.06      958.94     42.79 o 
 -33   1  15       80.94      104.22     18.27 o 
 -31   1  15      587.98      538.04     28.78 o 
 -29   1  15      117.91      134.07     15.93 o 
 -27   1  15    10745.97    10664.26    233.92 o 
 -25   1  15      114.19      122.97     14.89 o 
 -23   1  15       25.23       24.35     13.82 o 
 -21   1  15      238.52      193.35     16.11 o 
 -19   1  15     1747.66     1610.19     44.68 o 
 -17   1  15       25.90       31.81      7.89 o 
 -15   1  15      410.05      419.06     17.69 o 
 -13   1  15      325.16      305.42     15.98 o 
 -11   1  15       63.72       51.40      8.77 o 
  -9   1  15      558.51      521.73     35.15 o 
  -7   1  15       78.11       59.05     11.06 o 
  -5   1  15      319.98      347.27     28.86 o 
  -3   1  15     2347.07     2245.99    138.69 o 
  -1   1  15      285.81      225.67     49.36 o 
   1   1  15      395.76      379.47     29.04 o 
   3   1  15     6178.99     5120.71    180.46 o 
   5   1  15      181.68      167.00     22.14 o 
   7   1  15     1155.93      935.84     55.33 o 
   9   1  15      272.71      277.67     28.21 o 
  11   1  15     1467.49     1462.50    186.82 o 
  13   1  15      876.03      796.86     53.84 o 
  15   1  15        0.16       31.27     24.52 o 
  17   1  15        8.06       10.90     25.56 o 
  19   1  15      107.70      143.02     29.70 o 
  21   1  15       51.39       50.47     45.02 o 
 -44   2  15      113.67      205.34     35.62 o 
 -42   2  15        0.21       -7.49     31.59 o 
 -40   2  15       18.91       32.33     20.19 o 
 -38   2  15      306.68      358.61     31.80 o 
 -36   2  15      241.87      231.37     26.76 o 
 -34   2  15       80.42      121.75     20.47 o 
 -32   2  15      125.05      150.27     21.92 o 
 -30   2  15      356.90      303.78     34.78 o 
 -28   2  15      299.89      281.07     25.56 o 
 -26   2  15      370.48      320.67     26.08 o 
 -24   2  15      482.21      498.76     24.49 o 
 -22   2  15       47.33       38.29     13.89 o 
 -20   2  15      420.03      381.80     27.30 o 
 -18   2  15      727.07      803.27     36.48 o 
 -16   2  15     1539.72     1459.15     50.30 o 
 -14   2  15      931.06     1002.42     47.27 o 
 -12   2  15       47.70       91.00     18.33 o 
 -10   2  15       49.10       44.47     14.49 o 
  -8   2  15      193.23      188.44     26.86 o 
  -6   2  15      426.59      485.64     31.69 o 
  -4   2  15     1116.24      991.98     48.42 o 
  -2   2  15      551.48      583.46     43.53 o 
   0   2  15     1005.27      952.76    121.43 o 
   2   2  15      529.12      540.89     43.14 o 
   4   2  15      837.07      664.75     56.82 o 
   6   2  15        9.56       14.09     13.98 o 
   8   2  15      264.52      269.91     30.58 o 
  10   2  15       93.91      105.17     30.62 o 
  12   2  15       41.53       64.19     20.07 o 
  14   2  15       11.80       32.70     19.27 o 
  16   2  15      100.46       64.14     22.56 o 
  18   2  15        0.55       10.06     20.69 o 
 -37   3  15      258.55      271.07     30.16 o 
 -35   3  15        1.06        6.47     15.45 o 
 -33   3  15      292.08      282.35     28.75 o 
 -31   3  15      138.41      208.06     32.53 o 
 -29   3  15       31.44       27.21     19.42 o 
 -27   3  15      116.97       92.61     24.84 o 
 -25   3  15       65.61       45.88     27.50 o 
 -23   3  15       39.93       18.68     14.58 o 
 -21   3  15       11.21        3.81     13.92 o 
 -19   3  15      148.44      107.38     23.05 o 
 -17   3  15      157.60      139.11     23.38 o 
 -15   3  15     1204.36     1394.93     57.74 o 
 -13   3  15      125.13      119.10     21.47 o 
 -11   3  15      235.56      278.08     29.37 o 
  -9   3  15      211.58      268.67     52.56 o 
  -7   3  15       82.96       98.56     20.29 o 
  -5   3  15       99.92      143.87     23.53 o 
  -3   3  15      137.80      119.42     22.43 o 
  -1   3  15       91.50       70.37     19.42 o 
   1   3  15      686.90      541.56     45.98 o 
   3   3  15      223.07      216.78     46.70 o 
   5   3  15       76.35       88.67     24.55 o 
   7   3  15       40.26       14.11     19.26 o 
   9   3  15        8.86       13.61     17.34 o 
  11   3  15        0.34       -9.27     16.67 o 
 -24   4  15        7.59       14.97     21.04 o 
 -22   4  15       10.88       31.83     25.49 o 
 -20   4  15       19.66       92.64     26.69 o 
 -18   4  15       52.58       73.99     25.27 o 
 -16   4  15      407.01      452.00     47.11 o 
 -14   4  15       80.54       62.94     24.54 o 
 -12   4  15       78.69       93.41     26.90 o 
 -10   4  15       21.13       56.12     25.33 o 
  -8   4  15       38.67       65.20     24.97 o 
  -6   4  15       84.94       63.32     25.75 o 
  -4   4  15       21.69       38.64     23.05 o 
  -2   4  15       53.40      100.61     26.87 o 
 -48   0  16       17.74       10.12     26.34 o 
 -46   0  16     1584.29     1321.99    101.84 o 
 -44   0  16      756.19      624.02     74.99 o 
 -42   0  16       29.70        9.73     24.39 o 
 -40   0  16      286.76      312.14     52.15 o 
 -38   0  16     7003.57     6210.22    243.25 o 
 -36   0  16      127.14       88.19     37.75 o 
 -34   0  16      364.28      350.98     34.44 o 
 -32   0  16    13444.60    13069.95    534.83 o 
 -30   0  16       82.32       69.44     19.17 o 
 -28   0  16       61.88       41.18     15.40 o 
 -26   0  16     1199.80     1023.47     48.19 o 
 -24   0  16    19418.18    17855.17   1448.93 o 
 -22   0  16     1998.59     1993.16     71.01 o 
 -20   0  16      972.50      946.14     45.75 o 
 -18   0  16     6967.38     6961.37    337.70 o 
 -16   0  16     6162.37     6475.20    164.48 o 
 -14   0  16    12462.25    13998.95    314.94 o 
 -12   0  16     1764.91     1828.01     47.39 o 
 -10   0  16     4715.78     4930.82     99.76 o 
  -8   0  16     4834.56     4763.84    208.20 o 
  -6   0  16     1600.50     1450.87     47.68 o 
  -4   0  16      831.15      992.07     38.78 o 
  -2   0  16    13713.47    14082.20    468.27 o 
   0   0  16       33.82       42.42     18.42 o 
   2   0  16      238.98      219.77     34.12 o 
   4   0  16     6391.60     6134.58    212.37 o 
   6   0  16     1029.85      971.45     67.98 o 
   8   0  16     3385.79     3089.74    137.13 o 
  10   0  16      652.56      541.64     60.07 o 
  12   0  16      288.48      340.68     52.80 o 
  14   0  16      245.77      305.13     53.58 o 
  16   0  16      956.26     1108.83     85.88 o 
  18   0  16        3.41       31.40     27.76 o 
  20   0  16       11.14      128.44     43.07 o 
 -47   1  16      681.13      782.48     76.02 o 
 -45   1  16      219.65      193.63     34.12 o 
 -43   1  16      115.75      109.87     27.83 o 
 -41   1  16      515.17      463.46     45.21 o 
 -39   1  16     1156.03     1268.36     51.91 o 
 -37   1  16     1145.02     1131.30     51.25 o 
 -35   1  16      139.07      162.10     21.76 o 
 -33   1  16       34.73       16.51     11.08 o 
 -31   1  16     2138.67     1957.75     73.52 o 
 -29   1  16     4532.14     4403.27     88.76 o 
 -27   1  16       32.12       47.17     12.74 o 
 -25   1  16     5580.12     5318.23    100.65 o 
 -23   1  16     4541.79     4319.78     96.67 o 
 -21   1  16     7361.98     7227.17    127.15 o 
 -19   1  16      270.59      247.78     19.42 o 
 -17   1  16     5278.12     5225.89    127.96 o 
 -15   1  16     8203.51     8025.42    265.50 o 
 -13   1  16      810.43      769.63     24.38 o 
 -11   1  16      578.10      518.09     33.22 o 
  -9   1  16     7534.35     7478.81    129.81 o 
  -7   1  16     1342.43     1347.33     39.72 o 
  -5   1  16       26.86       30.49     11.32 o 
  -3   1  16       14.08       31.17     12.26 o 
  -1   1  16      920.84      803.16     42.68 o 
   1   1  16       95.15      102.72     19.45 o 
   3   1  16       24.91       74.86     25.17 o 
   5   1  16     1642.68     1557.62    110.99 o 
   7   1  16       26.92        5.96     14.08 o 
   9   1  16      774.32      828.39     43.51 o 
  11   1  16       16.55       41.00     24.00 o 
  13   1  16      323.53      278.28     48.13 o 
  15   1  16        1.42       -3.11     21.15 o 
  17   1  16      606.96      543.19     69.80 o 
  19   1  16       94.30      110.16     26.60 o 
 -44   2  16      669.41      808.93     92.50 o 
 -42   2  16       32.74       46.87     22.55 o 
 -40   2  16      146.75      266.32     37.06 o 
 -38   2  16      769.78      789.21     42.66 o 
 -36   2  16     1636.90     1543.54     70.29 o 
 -34   2  16     1317.64     1338.07     62.75 o 
 -32   2  16     2155.38     2066.17     96.87 o 
 -30   2  16     4181.64     4240.23    150.11 o 
 -28   2  16     1059.35      948.33     58.87 o 
 -26   2  16      113.06      158.38     20.59 o 
 -24   2  16      418.37      392.92     27.66 o 
 -22   2  16     3449.47     3312.47    112.07 o 
 -20   2  16      837.82      848.01     74.99 o 
 -18   2  16      825.77      862.18     38.77 o 
 -16   2  16      528.13      516.32     32.10 o 
 -14   2  16     4579.13     4607.19    107.33 o 
 -12   2  16      503.84      538.46     32.81 o 
 -10   2  16     1042.75     1043.39     43.47 o 
  -8   2  16     4271.76     4521.28    107.21 o 
  -6   2  16      997.34      928.27     41.74 o 
  -4   2  16      373.66      395.42     34.81 o 
  -2   2  16     1539.96     1467.52     61.55 o 
   0   2  16     2968.15     2871.49    240.66 o 
   2   2  16       71.22       55.65     18.85 o 
   4   2  16       11.44        5.45     13.73 o 
   6   2  16        4.17        7.87     21.15 o 
   8   2  16       33.29       29.34     17.10 o 
  10   2  16      770.93      720.68     45.85 o 
  12   2  16       82.75       58.12     20.82 o 
  14   2  16        1.69      -10.02     16.20 o 
  16   2  16        0.01       -7.41     17.23 o 
 -37   3  16      115.66      143.44     22.96 o 
 -35   3  16        6.74       23.02     20.86 o 
 -33   3  16      277.07      301.59     38.51 o 
 -31   3  16     1441.09     1651.63     77.47 o 
 -29   3  16      400.70      469.11     45.15 o 
 -27   3  16        4.08        3.94     18.10 o 
 -25   3  16      809.72      732.50     52.13 o 
 -23   3  16     1465.38     1496.24     79.01 o 
 -21   3  16      487.96      490.00     39.87 o 
 -19   3  16       91.27       70.95     23.20 o 
 -17   3  16     4000.66     4357.63    110.89 o 
 -15   3  16     1638.78     1896.05     84.15 o 
 -13   3  16       51.59       39.87     22.28 o 
 -11   3  16      720.81      822.98     43.68 o 
  -9   3  16     1171.98     1111.69     50.85 o 
  -7   3  16      440.07      399.66     46.31 o 
  -5   3  16       13.27        3.36     24.34 o 
  -3   3  16      981.51      974.67     62.10 o 
  -1   3  16      817.88      776.38     43.81 o 
   1   3  16       36.81       40.19     20.57 o 
   3   3  16        0.85       39.42     20.34 o 
   5   3  16       54.46       66.84     22.46 o 
   7   3  16      127.16      114.83     26.14 o 
   9   3  16        5.28        9.05     18.28 o 
 -22   4  16      406.61      289.44     59.55 o 
 -20   4  16        0.47        8.30     21.36 o 
 -18   4  16      365.08      485.51     65.45 o 
 -16   4  16      239.82      289.95     41.34 o 
 -14   4  16       50.38       30.29     23.21 o 
 -12   4  16      196.17      190.66     33.12 o 
 -10   4  16      183.88      237.06     39.17 o 
  -8   4  16      214.97      245.78     59.61 o 
  -6   4  16       20.21       36.92     23.02 o 
 -47   1  17      286.52      296.41     91.46 o 
 -45   1  17       29.23      112.97     37.69 o 
 -43   1  17      397.37      394.97     43.34 o 
 -41   1  17      101.82      151.18     36.20 o 
 -39   1  17      358.21      356.04     31.64 o 
 -37   1  17        6.53       23.07     20.58 o 
 -35   1  17      108.56      118.07     20.53 o 
 -33   1  17        6.20       10.06     10.72 o 
 -31   1  17       39.70       46.46     12.79 o 
 -29   1  17      482.25      433.21     25.00 o 
 -27   1  17     2734.39     2564.80     60.85 o 
 -25   1  17      605.16      553.50     25.88 o 
 -23   1  17      631.35      627.17     26.98 o 
 -21   1  17      154.39      173.86     16.36 o 
 -19   1  17      877.92      888.54     32.01 o 
 -17   1  17      298.12      306.33     21.83 o 
 -15   1  17      769.13      805.50     40.97 o 
 -13   1  17      487.24      439.26     23.15 o 
 -11   1  17       14.06       28.46     10.07 o 
  -9   1  17     1861.25     1795.70     55.39 o 
  -7   1  17      334.74      308.39     21.23 o 
  -5   1  17     1237.37     1135.52     40.77 o 
  -3   1  17      794.46      740.33     38.36 o 
  -1   1  17     1879.88     1776.81     97.49 o 
   1   1  17        5.48        7.24     13.49 o 
   3   1  17      300.79      306.42     27.95 o 
   5   1  17       86.48       71.88     18.21 o 
   7   1  17      960.94      985.28     47.21 o 
   9   1  17       55.13       46.96     25.04 o 
  11   1  17      277.48      310.45     50.47 o 
  13   1  17      351.41      354.68     39.57 o 
  15   1  17        3.01       43.82     21.42 o 
  17   1  17       84.16       94.85     26.44 o 
 -44   2  17       85.14      138.58     35.61 o 
 -42   2  17        0.02       -2.26     18.70 o 
 -40   2  17        0.44       -4.45     14.32 o 
 -38   2  17      141.52      102.78     20.54 o 
 -36   2  17       33.64       74.43     19.19 o 
 -34   2  17      123.87      118.41     20.57 o 
 -32   2  17       84.75      105.05     19.73 o 
 -30   2  17      193.03      150.52     21.07 o 
 -28   2  17       39.24       31.19     14.33 o 
 -26   2  17     1041.93     1064.83     58.57 o 
 -24   2  17       70.83       52.02     21.24 o 
 -22   2  17       38.32       44.84     20.59 o 
 -20   2  17       23.10       21.79     24.26 o 
 -18   2  17      129.90      137.95     27.91 o 
 -16   2  17     1251.72     1339.01     49.84 o 
 -14   2  17      198.95      212.21     24.46 o 
 -12   2  17      416.70      339.86     33.92 o 
 -10   2  17       12.46       27.48     14.22 o 
  -8   2  17      256.82      247.23     26.00 o 
  -6   2  17       28.15       27.12     15.11 o 
  -4   2  17      157.02      166.23     33.99 o 
  -2   2  17      492.11      509.45     39.52 o 
   0   2  17      349.98      326.04     33.89 o 
   2   2  17       12.54       47.09     25.04 o 
   4   2  17      234.95      234.46     29.02 o 
   6   2  17        2.29        0.91     21.02 o 
   8   2  17      236.05      240.37     30.58 o 
  10   2  17      341.76      326.77     34.27 o 
  12   2  17       62.15       62.11     22.79 o 
  14   2  17       65.87       54.00     20.70 o 
 -37   3  17       36.55       34.13     21.37 o 
 -35   3  17        0.35       -7.74     19.26 o 
 -33   3  17      106.67      154.48     30.10 o 
 -31   3  17       78.74      127.58     29.08 o 
 -29   3  17      129.91      150.89     30.48 o 
 -27   3  17       66.75       82.94     25.17 o 
 -25   3  17       45.84       65.00     24.21 o 
 -23   3  17       62.71       42.92     22.17 o 
 -21   3  17      323.62      387.19     42.84 o 
 -19   3  17      109.72      139.80     30.10 o 
 -17   3  17      159.20      244.26     29.55 o 
 -15   3  17     1074.12     1065.48     49.82 o 
 -13   3  17        1.90       27.54     17.09 o 
 -11   3  17       26.33       19.57     17.01 o 
  -9   3  17        3.15        7.61     16.04 o 
  -7   3  17       57.52       63.82     19.73 o 
  -5   3  17      607.60      584.17     41.29 o 
  -3   3  17      102.49      155.72     25.84 o 
  -1   3  17       78.24       85.14     21.02 o 
   1   3  17       80.35       94.45     36.46 o 
   3   3  17       49.74       88.73     24.44 o 
   5   3  17        0.22       -8.51     17.74 o 
   7   3  17       33.76       23.39     21.05 o 
 -48   0  18      713.80      679.16     83.81 o 
 -46   0  18      306.90      272.18     56.04 o 
 -44   0  18        6.59       26.73     30.62 o 
 -42   0  18      449.34      457.96     65.90 o 
 -40   0  18      784.17      704.51     48.86 o 
 -38   0  18       28.20       39.16     18.57 o 
 -36   0  18     1751.98     1502.63     85.56 o 
 -34   0  18       37.44       41.04     18.92 o 
 -32   0  18     4908.49     4776.02    143.03 o 
 -30   0  18        1.13       16.86     15.13 o 
 -28   0  18     2655.62     2576.59     87.51 o 
 -26   0  18        7.43       12.14     14.29 o 
 -24   0  18       87.46       66.79     19.03 o 
 -22   0  18     2963.09     3044.68    162.62 o 
 -20   0  18     2594.52     2571.46     94.25 o 
 -18   0  18      906.22     1023.46     50.98 o 
 -16   0  18      278.91      224.74     27.62 o 
 -14   0  18     7986.21     8151.54    202.50 o 
 -12   0  18      418.50      414.88     33.68 o 
 -10   0  18     1773.58     1570.18     87.31 o 
  -8   0  18     8424.31     8466.92    159.79 o 
  -6   0  18     2714.86     2429.33     78.65 o 
  -4   0  18     3412.59     3140.46    119.74 o 
  -2   0  18     5992.62     5903.66    198.10 o 
   0   0  18      868.43     1014.26     64.22 o 
   2   0  18     2976.33     2827.02    122.34 o 
   4   0  18     1173.18     1160.86     74.34 o 
   6   0  18     1628.13     1723.25     95.87 o 
   8   0  18     2180.00     2210.53    114.55 o 
  10   0  18      839.89      878.94     72.39 o 
  12   0  18       16.63       16.74     25.56 o 
  14   0  18     1161.90     1055.51     85.75 o 
  16   0  18      793.39     1168.12     93.15 o 
 -47   1  18       31.90       72.95     25.40 o 
 -45   1  18       31.04       30.36     20.74 o 
 -43   1  18       28.37       57.46     25.10 o 
 -41   1  18      168.39      188.23     26.66 o 
 -39   1  18       63.82       48.93     17.80 o 
 -37   1  18      352.71      377.87     31.56 o 
 -35   1  18       31.81       48.18     14.79 o 
 -33   1  18        0.62       15.79     12.58 o 
 -31   1  18     2479.87     2479.12     61.51 o 
 -29   1  18       41.19       57.93     15.82 o 
 -27   1  18      463.65      493.19     25.70 o 
 -25   1  18       14.78        5.29      9.66 o 
 -23   1  18      317.54      287.64     21.42 o 
 -21   1  18      647.40      632.88     28.39 o 
 -19   1  18     3308.28     3194.94     71.19 o 
 -17   1  18       31.25       30.65     14.79 o 
 -15   1  18     4494.73     4474.71    119.79 o 
 -13   1  18     5723.14     5701.30    257.20 o 
 -11   1  18     1277.26     1234.69     39.24 o 
  -9   1  18      119.96       84.38     14.12 o 
  -7   1  18     4501.54     4418.02     89.55 o 
  -5   1  18     6618.14     6139.51    263.56 o 
  -3   1  18      155.78      171.58     22.77 o 
  -1   1  18     6392.26     5941.74    673.84 o 
   1   1  18     1614.67     1522.16     83.55 o 
   3   1  18     2579.87     2342.12     91.33 o 
   5   1  18       14.15       29.19     22.83 o 
   7   1  18      198.79      245.59     44.50 o 
   9   1  18     2336.24     2244.47    196.94 o 
  11   1  18      221.96      249.26     33.21 o 
  13   1  18        1.38       17.17     23.42 o 
  15   1  18     1188.37     1191.52    125.26 o 
 -42   2  18        0.61       -9.24     15.03 o 
 -40   2  18      231.99      277.67     29.98 o 
 -38   2  18      135.61      199.24     26.02 o 
 -36   2  18       72.36      115.96     23.79 o 
 -34   2  18        1.27       21.60     15.16 o 
 -32   2  18      443.22      446.12     32.68 o 
 -30   2  18      335.34      399.52     34.54 o 
 -28   2  18      419.59      425.60     42.42 o 
 -26   2  18      930.06      925.66     55.58 o 
 -24   2  18     1177.03     1188.18     77.39 o 
 -22   2  18     2095.94     2066.76     87.04 o 
 -20   2  18     3227.59     3239.03    114.64 o 
 -18   2  18      109.76      136.31     29.11 o 
 -16   2  18       62.57       36.08     22.20 o 
 -14   2  18      910.22      850.00     40.96 o 
 -12   2  18     1886.23     1966.18     66.86 o 
 -10   2  18        0.01        0.25     13.44 o 
  -8   2  18      619.05      631.75     36.68 o 
  -6   2  18     2712.55     2553.87     75.48 o 
  -4   2  18      310.21      375.44     35.84 o 
  -2   2  18      108.82      147.55     26.88 o 
   0   2  18     2158.41     1973.68    165.09 o 
   2   2  18     4268.85     3312.10    147.25 o 
   4   2  18      344.29      356.72     34.68 o 
   6   2  18      109.47      115.73     24.22 o 
   8   2  18     1963.74     1679.75    170.99 o 
  10   2  18     1738.69     1490.16     93.47 o 
  12   2  18        1.06       34.16     19.51 o 
 -35   3  18        7.34       11.03     20.84 o 
 -33   3  18       19.90       38.39     22.08 o 
 -31   3  18       29.97       63.11     23.61 o 
 -29   3  18      582.74      570.66     51.14 o 
 -27   3  18      110.88      179.68     32.80 o 
 -25   3  18        6.83       14.18     20.38 o 
 -23   3  18       16.82       69.27     24.07 o 
 -21   3  18      443.59      491.90     48.80 o 
 -19   3  18      577.25      657.93     54.99 o 
 -17   3  18        2.03       11.47     20.54 o 
 -15   3  18      647.62      666.33     84.28 o 
 -13   3  18     1090.69     1201.78     53.47 o 
 -11   3  18      490.96      439.31     37.04 o 
  -9   3  18      114.59      119.89     24.19 o 
  -7   3  18      470.93      574.72     41.51 o 
  -5   3  18      614.19      589.07     47.81 o 
  -3   3  18      192.93      179.50     26.99 o 
  -1   3  18      160.47      137.56     23.77 o 
   1   3  18      766.12      747.01     77.58 o 
   3   3  18      593.82      529.09     45.79 o 
 -45   1  19       88.23      132.52     30.68 o 
 -43   1  19      211.68      160.23     25.18 o 
 -41   1  19      487.82      464.29     36.69 o 
 -39   1  19      407.90      374.24     32.54 o 
 -37   1  19       52.27       48.34     14.78 o 
 -35   1  19      176.97      226.16     21.85 o 
 -33   1  19      810.24      776.01     33.59 o 
 -31   1  19       99.60      101.85     15.98 o 
 -29   1  19     2332.10     2167.27     56.74 o 
 -27   1  19        0.77        0.47      9.60 o 
 -25   1  19      117.19      112.43     15.26 o 
 -23   1  19      226.12      237.73     20.23 o 
 -21   1  19     1373.76     1365.88     42.88 o 
 -19   1  19     1190.41     1305.25     95.86 o 
 -17   1  19     1934.02     2083.50     67.70 o 
 -15   1  19      388.33      379.08     31.10 o 
 -13   1  19        5.61       -7.61     12.80 o 
 -11   1  19      505.18      501.33     34.58 o 
  -9   1  19       81.70       67.45     13.54 o 
  -7   1  19      159.75      183.53     18.69 o 
  -5   1  19      143.64      136.49     18.14 o 
  -3   1  19      252.41      257.52     30.42 o 
  -1   1  19      734.21      726.23     58.44 o 
   1   1  19     1750.67     1349.23     78.75 o 
   3   1  19       64.16       13.88     19.98 o 
   5   1  19       22.03       49.06     17.99 o 
   7   1  19      128.23      192.52     28.85 o 
   9   1  19       36.00       53.11     19.35 o 
  11   1  19        7.29       23.24     28.02 o 
  13   1  19       15.39       36.93     21.11 o 
 -42   2  19        9.81       26.16     16.73 o 
 -40   2  19      291.92      345.37     32.78 o 
 -38   2  19        0.01        4.65     14.76 o 
 -36   2  19      517.62      640.95     38.58 o 
 -34   2  19        0.05       25.44     15.58 o 
 -32   2  19       71.73       94.65     25.61 o 
 -30   2  19      106.27      110.29     26.22 o 
 -28   2  19        3.24       12.78     19.42 o 
 -26   2  19      278.49      254.27     35.98 o 
 -24   2  19       11.70       10.91     18.80 o 
 -22   2  19      913.69      856.44     55.96 o 
 -20   2  19        9.59       12.73     22.25 o 
 -18   2  19        0.05       -0.43     24.65 o 
 -16   2  19       67.35       67.89     22.80 o 
 -14   2  19        7.43      -11.97     17.07 o 
 -12   2  19        2.16        5.62     13.94 o 
 -10   2  19      326.83      344.20     30.23 o 
  -8   2  19        2.34        7.91     13.16 o 
  -6   2  19        1.90       -2.70     13.12 o 
  -4   2  19       48.14       36.85     16.20 o 
  -2   2  19      733.47      646.67    115.33 o 
   0   2  19      343.78      341.43     35.74 o 
   2   2  19       82.89       75.93     20.96 o 
   4   2  19       35.31       14.70     20.63 o 
   6   2  19        7.91       -1.12     21.67 o 
   8   2  19       84.39       72.57     21.50 o 
 -35   3  19        4.47       -7.29     21.26 o 
 -33   3  19      165.90      164.77     32.29 o 
 -31   3  19       39.81       53.68     51.37 o 
 -29   3  19      393.78      557.51     52.09 o 
 -27   3  19       57.49       59.49     25.27 o 
 -25   3  19       65.46      116.84     29.06 o 
 -23   3  19        1.04        4.68     20.04 o 
 -21   3  19       30.56       11.52     21.40 o 
 -19   3  19       15.84       21.65     22.29 o 
 -17   3  19       53.17       75.17     26.88 o 
 -15   3  19        1.83      -26.26     17.51 o 
 -13   3  19        6.01        2.73     16.19 o 
 -11   3  19      114.78      133.04     24.76 o 
  -9   3  19       94.78      110.68     22.86 o 
  -7   3  19        0.44       11.78     17.03 o 
  -5   3  19      100.74      111.72     23.03 o 
  -3   3  19      155.07      138.34     25.79 o 
  -1   3  19        8.45       26.20     17.70 o 
   1   3  19       16.86       38.31     32.24 o 
 -46   0  20      875.48      812.26     86.53 o 
 -44   0  20       10.34       33.47     26.85 o 
 -42   0  20     1036.00     1135.92    202.06 o 
 -40   0  20      466.82      432.93     75.57 o 
 -38   0  20      228.03      217.71     31.21 o 
 -36   0  20      255.91      222.90     45.67 o 
 -34   0  20      218.38      222.54     30.31 o 
 -32   0  20     8159.25     7815.73    452.71 o 
 -30   0  20     7403.22     6819.50    181.71 o 
 -28   0  20      161.49      174.20     26.77 o 
 -26   0  20      661.22      628.98     65.58 o 
 -24   0  20      398.81      400.33     35.87 o 
 -22   0  20       17.22       29.18     17.07 o 
 -20   0  20     1022.76      990.71     52.56 o 
 -18   0  20     4236.36     3965.95    316.03 o 
 -16   0  20        0.47       17.11     16.83 o 
 -14   0  20       15.44        7.17     15.53 o 
 -12   0  20      489.87      467.30     65.26 o 
 -10   0  20       46.47       77.06     34.90 o 
  -8   0  20     1044.60     1080.03     89.65 o 
  -6   0  20     1484.65     1430.05    106.12 o 
  -4   0  20     2024.70     1793.18     86.40 o 
  -2   0  20        9.37       46.44     20.89 o 
   0   0  20     1216.21     1102.87     70.45 o 
   2   0  20     1036.68      923.44     65.77 o 
   4   0  20     2147.36     2083.13    107.81 o 
   6   0  20      379.42      369.74     52.67 o 
   8   0  20      384.55      370.78     55.92 o 
  10   0  20      405.01      420.60     60.85 o 
  12   0  20        0.38       -2.59     26.73 o 
 -45   1  20      104.84       79.13     25.18 o 
 -43   1  20        9.59        8.67     15.03 o 
 -41   1  20      868.80      870.92     45.25 o 
 -39   1  20     2108.80     1844.61     65.66 o 
 -37   1  20       79.50      103.54     17.65 o 
 -35   1  20     1891.74     1998.78     56.90 o 
 -33   1  20      792.36      780.36     33.81 o 
 -31   1  20        7.90       20.35     11.45 o 
 -29   1  20       41.04       50.34     13.64 o 
 -27   1  20      322.94      291.66     22.33 o 
 -25   1  20      964.62     1007.40     36.94 o 
 -23   1  20       23.21       48.07     19.95 o 
 -21   1  20      283.91      338.41     32.27 o 
 -19   1  20     1013.98     1001.32     45.78 o 
 -17   1  20      921.96     1051.47     47.42 o 
 -15   1  20      109.38       99.35     23.57 o 
 -13   1  20       35.28       32.64     16.11 o 
 -11   1  20       50.90       57.22     16.96 o 
  -9   1  20       60.35       71.84     18.10 o 
  -7   1  20       89.59       69.10     14.52 o 
  -5   1  20      294.56      328.30     27.32 o 
  -3   1  20      256.49      265.56     31.04 o 
  -1   1  20      514.01      609.69     40.16 o 
   1   1  20      158.26      157.62     23.86 o 
   3   1  20      632.30      474.15     38.07 o 
   5   1  20      559.03      652.97     43.46 o 
   7   1  20      338.54      308.28     34.75 o 
   9   1  20      127.33      133.89     34.25 o 
  11   1  20     1366.77     1364.36    175.33 o 
 -42   2  20       22.51       38.48     17.91 o 
 -40   2  20      514.69      518.57     38.33 o 
 -38   2  20       17.98       51.24     17.85 o 
 -36   2  20      217.51      232.80     35.30 o 
 -34   2  20      738.26      755.73     54.60 o 
 -32   2  20      254.54      305.25     39.67 o 
 -30   2  20       29.28       22.65     19.95 o 
 -28   2  20      120.00      146.03     34.70 o 
 -26   2  20     1661.71     1713.35    133.30 o 
 -24   2  20     1011.56      969.85    150.23 o 
 -22   2  20     1271.25     1248.34     68.67 o 
 -20   2  20     1002.01      906.39     58.44 o 
 -18   2  20      345.26      370.73     74.79 o 
 -16   2  20      451.74      417.06     44.95 o 
 -14   2  20      138.65      150.13     30.18 o 
 -12   2  20        8.34       12.86     18.34 o 
 -10   2  20      541.53      536.31     36.86 o 
  -8   2  20       78.66       76.37     18.86 o 
  -6   2  20        0.02       15.74     14.95 o 
  -4   2  20        1.55       32.65     19.24 o 
  -2   2  20      948.39      873.16    150.43 o 
   0   2  20       23.34       67.71     20.85 o 
   2   2  20        0.89       -7.67     14.31 o 
   4   2  20      389.66      361.26     35.25 o 
   6   2  20        0.16       32.29     18.13 o 
 -33   3  20      114.82      131.74     40.87 o 
 -31   3  20      658.48      670.82     57.19 o 
 -29   3  20        6.12        2.89     19.62 o 
 -27   3  20      522.49      583.22     82.77 o 
 -25   3  20      200.96      190.51     41.19 o 
 -23   3  20        9.09       22.99     38.73 o 
 -21   3  20       35.45       43.67     23.53 o 
 -19   3  20       36.68       72.09     35.03 o 
 -17   3  20       79.91       33.64     23.16 o 
 -15   3  20       63.53       24.41     22.76 o 
 -13   3  20        0.17       -2.31     19.97 o 
 -11   3  20        6.89       28.44     18.35 o 
  -9   3  20        5.07        5.21     17.53 o 
  -7   3  20       19.40       21.87     17.79 o 
  -5   3  20      571.95      529.79     42.39 o 
  -3   3  20       50.41       81.71     21.44 o 
 -45   1  21      135.31      149.81     24.58 o 
 -43   1  21       71.05       93.75     20.76 o 
 -41   1  21       44.00       62.14     22.23 o 
 -39   1  21      122.87      102.00     17.80 o 
 -37   1  21       85.24       97.41     17.28 o 
 -35   1  21      675.61      706.47     33.38 o 
 -33   1  21      139.12      190.22     20.71 o 
 -31   1  21      336.65      388.57     26.43 o 
 -29   1  21      906.54      876.47     35.56 o 
 -27   1  21      273.47      238.25     26.57 o 
 -25   1  21      117.55      143.64     22.31 o 
 -23   1  21      841.54      892.99     44.35 o 
 -21   1  21       24.98       37.84     16.67 o 
 -19   1  21      101.80      115.43     20.86 o 
 -17   1  21       34.76       29.60     15.91 o 
 -15   1  21      381.41      359.70     31.84 o 
 -13   1  21       67.64       60.42     18.52 o 
 -11   1  21       36.41       39.74     16.35 o 
  -9   1  21       25.25        0.77     14.55 o 
  -7   1  21      351.51      390.92     33.82 o 
  -5   1  21      177.85      151.21     18.99 o 
  -3   1  21       24.92       32.20     18.21 o 
  -1   1  21       65.13      107.94     28.67 o 
   1   1  21       54.01       70.04     20.07 o 
   3   1  21        0.42       -2.85     15.50 o 
   5   1  21      342.38      353.59     36.33 o 
   7   1  21       87.28       65.51     21.36 o 
 -40   2  21       30.88       39.91     22.83 o 
 -38   2  21       52.40       94.49     26.63 o 
 -36   2  21       65.47      101.29     40.09 o 
 -34   2  21       18.36       11.83     19.90 o 
 -32   2  21       43.08       40.31     22.19 o 
 -30   2  21        4.61      -20.52     16.29 o 
 -28   2  21       25.37       48.63     23.52 o 
 -26   2  21      116.70      151.68     30.48 o 
 -24   2  21      216.55      241.74     37.40 o 
 -22   2  21        6.38       40.18     22.35 o 
 -20   2  21      350.05      478.96     48.85 o 
 -18   2  21       74.35       70.16     25.77 o 
 -16   2  21        8.98       13.53     20.78 o 
 -14   2  21        1.04        6.09     20.76 o 
 -12   2  21      213.65      234.41     37.49 o 
 -10   2  21       37.75      -19.07     42.68 o 
  -8   2  21       75.93      126.67     41.19 o 
  -6   2  21      137.85      150.93     24.29 o 
  -4   2  21       28.84       42.14     19.04 o 
  -2   2  21        0.22        4.23     16.08 o 
   0   2  21        1.56       -1.17     20.37 o 
   2   2  21       15.31       27.73     18.71 o 
   4   2  21       58.74       53.06     19.98 o 
 -29   3  21       93.90      110.00     29.72 o 
 -27   3  21        0.58       -4.98     20.16 o 
 -25   3  21        0.03        7.41     20.46 o 
 -23   3  21      115.72      189.71     35.66 o 
 -21   3  21       89.23       30.63     58.90 o 
 -19   3  21      350.72      430.41     50.36 o 
 -17   3  21       42.96       61.08     26.74 o 
 -15   3  21       20.13       32.54     23.55 o 
 -13   3  21       14.60       65.99     25.55 o 
 -11   3  21       32.32       59.54     26.37 o 
  -9   3  21       21.19       -1.35     22.23 o 
  -7   3  21       11.96       43.48     19.55 o 
 -44   0  22      160.68      181.73     31.51 o 
 -42   0  22      144.55      146.88     29.52 o 
 -40   0  22      941.71     1077.38    115.98 o 
 -38   0  22      330.32      301.81     36.37 o 
 -36   0  22     1243.93     1273.86     64.48 o 
 -34   0  22     2629.80     2904.43    128.89 o 
 -32   0  22     1332.30     1260.94     63.14 o 
 -30   0  22      892.66      952.85     54.18 o 
 -28   0  22     1285.19     1259.64     61.93 o 
 -26   0  22     1112.92     1202.71     60.38 o 
 -24   0  22      312.86      279.19     34.42 o 
 -22   0  22    10196.17    10182.83    254.24 o 
 -20   0  22      586.83      627.04     46.33 o 
 -18   0  22      948.90      895.55     84.33 o 
 -16   0  22       99.15      166.45     49.56 o 
 -14   0  22     1317.39     1563.68    113.26 o 
 -12   0  22        1.95      -36.39     24.26 o 
 -10   0  22     2225.26     2140.73    136.87 o 
  -8   0  22     5900.88     6154.43    269.59 o 
  -6   0  22     1057.65      971.57     94.96 o 
   0   0  22      647.63      628.04     56.17 o 
   2   0  22        0.06      -14.79     18.68 o 
   4   0  22      169.54      179.42     39.18 o 
   6   0  22      217.13      164.76     39.05 o 
 -43   1  22      248.31      224.65     27.85 o 
 -41   1  22        0.03       24.18     13.28 o 
 -39   1  22      721.94      696.20     41.21 o 
 -37   1  22      540.32      592.45     32.15 o 
 -35   1  22      695.49      691.31     40.92 o 
 -33   1  22       73.86       96.83     16.81 o 
 -31   1  22     3408.80     3359.23     92.07 o 
 -29   1  22     3062.42     2961.38    172.72 o 
 -27   1  22      361.72      365.09     32.50 o 
 -25   1  22     1339.17     1476.00     58.61 o 
 -23   1  22     4155.57     4584.42    136.25 o 
 -21   1  22      254.78      275.24     30.24 o 
 -19   1  22      302.97      354.66     36.99 o 
 -17   1  22     2696.22     2808.73     86.26 o 
 -15   1  22     2923.15     3192.79     93.92 o 
 -13   1  22      689.30      724.74     68.02 o 
 -11   1  22      311.44      385.38     34.40 o 
  -9   1  22      662.17      759.30     44.23 o 
  -7   1  22      183.51      220.93     38.88 o 
  -5   1  22     1627.35     1633.59     86.55 o 
  -3   1  22      191.33      223.14     57.73 o 
  -1   1  22     1582.19     1255.56     79.53 o 
   1   1  22      527.56      529.31     58.51 o 
   3   1  22        2.93       13.67     15.69 o 
   5   1  22       37.87       67.84     36.84 o 
 -38   2  22     1583.41     1562.81    164.05 o 
 -36   2  22      706.40      685.69     63.18 o 
 -34   2  22      191.19      183.74     33.30 o 
 -32   2  22      250.07      231.11     36.74 o 
 -30   2  22     1157.41     1219.16     88.35 o 
 -28   2  22      168.44      150.07     32.66 o 
 -26   2  22        7.21       35.46     23.01 o 
 -24   2  22     1016.23     1083.75     88.48 o 
 -22   2  22     1091.51     1077.18     66.59 o 
 -20   2  22      413.34      419.74     47.74 o 
 -18   2  22      281.92      305.28     42.17 o 
 -16   2  22     3741.91     3832.03    135.90 o 
 -14   2  22      996.51      964.28     73.23 o 
 -12   2  22      228.78      255.37     40.29 o 
 -10   2  22      497.40      508.97     54.55 o 
  -8   2  22     1593.95     1595.67     79.84 o 
  -6   2  22      305.02      354.84     43.39 o 
  -4   2  22        4.60       16.92     21.97 o 
  -2   2  22      235.06      280.15     30.30 o 
   0   2  22      182.58      193.04     27.78 o 
 -25   3  22      281.33      294.60     43.13 o 
 -23   3  22      707.66      658.82     60.05 o 
 -21   3  22      301.20      315.26     45.32 o 
 -19   3  22      196.46      164.01     45.73 o 
 -17   3  22      210.82      258.76     41.89 o 
 -15   3  22      695.26      769.05    109.56 o 
 -13   3  22      254.98      280.17     40.93 o 
 -43   1  23      114.96      113.59     22.28 o 
 -41   1  23        8.16        1.75     13.02 o 
 -39   1  23       22.35       29.52     14.61 o 
 -37   1  23      189.37      249.72     24.28 o 
 -35   1  23      775.98      763.01     35.23 o 
 -33   1  23        7.27        8.69     15.02 o 
 -31   1  23      455.19      485.45     36.71 o 
 -29   1  23       28.42       20.10     16.31 o 
 -27   1  23       96.43       87.34     21.09 o 
 -25   1  23       67.61       73.64     22.98 o 
 -23   1  23       90.85      130.63     24.02 o 
 -21   1  23      244.15      276.90     34.75 o 
 -19   1  23        4.61        5.24     15.13 o 
 -17   1  23        2.54       24.98     17.08 o 
 -15   1  23       61.60       48.72     18.87 o 
 -13   1  23      102.15       72.81     20.59 o 
 -11   1  23        0.19       13.43     16.84 o 
  -9   1  23      361.54      403.99     50.54 o 
  -7   1  23      284.13      289.95     44.25 o 
  -5   1  23        0.45       -4.79     23.35 o 
  -3   1  23       88.84       62.27     43.72 o 
   1   1  23        4.51        9.73     23.61 o 
 -36   2  23       92.94      119.04     28.53 o 
 -34   2  23        3.43       26.89     21.60 o 
 -32   2  23       23.33       52.37     46.51 o 
 -30   2  23       37.82       36.79     21.94 o 
 -28   2  23       43.57       75.49     29.84 o 
 -26   2  23        0.10        9.64     28.09 o 
 -24   2  23       60.52       46.46     26.85 o 
 -22   2  23        3.79       14.89     22.49 o 
 -20   2  23        2.75       22.69     24.84 o 
 -18   2  23      165.20      213.73     36.74 o 
 -16   2  23       31.52       17.98     23.44 o 
 -14   2  23       60.47       29.43     23.25 o 
 -12   2  23        6.03        2.06     19.35 o 
 -10   2  23      226.41      249.82     38.46 o 
  -8   2  23        4.93       27.99     23.72 o 
  -6   2  23       15.75       16.98     21.80 o 
  -4   2  23      225.63      313.86     90.81 o 
 -42   0  24      288.06      250.01     35.82 o 
 -40   0  24       59.74       46.88     22.59 o 
 -38   0  24        4.09        8.60     17.89 o 
 -36   0  24        3.54       15.43     29.51 o 
 -34   0  24      864.87      819.10     66.29 o 
 -32   0  24      160.67      150.35     32.30 o 
 -30   0  24      394.99      315.89     36.89 o 
 -28   0  24        1.63       -3.33     17.32 o 
 -26   0  24      959.81      930.22     65.71 o 
 -24   0  24        9.51       28.80     34.25 o 
 -22   0  24     5717.51     5623.17    254.28 o 
 -20   0  24      699.08      595.87     79.79 o 
 -18   0  24     1068.67     1040.72     96.13 o 
 -16   0  24      141.75      228.07     56.82 o 
 -14   0  24     1082.28     1061.87     98.73 o 
 -12   0  24     1909.34     1771.77    128.18 o 
 -10   0  24      124.58      185.78     53.32 o 
  -8   0  24       13.67       12.58     31.53 o 
  -6   0  24      395.65      404.25     72.00 o 
  -4   0  24     2610.16     2634.37    164.89 o 
 -41   1  24        8.06       10.44     15.34 o 
 -39   1  24      510.16      517.73     32.50 o 
 -37   1  24      169.85      166.62     25.09 o 
 -35   1  24       18.13       42.68     17.91 o 
 -33   1  24       28.61        7.62     15.84 o 
 -31   1  24        1.10        6.80     16.23 o 
 -29   1  24      187.32      229.11     28.57 o 
 -27   1  24      117.75       97.47     22.04 o 
 -25   1  24      469.05      391.92     35.62 o 
 -23   1  24        1.50      -15.54     15.31 o 
 -21   1  24      246.17      276.75     31.98 o 
 -19   1  24     2097.51     2056.33     74.11 o 
 -17   1  24      122.06      135.21     25.67 o 
 -15   1  24      477.59      529.38     40.22 o 
 -13   1  24     1093.12     1172.02     73.90 o 
 -11   1  24     1052.71     1006.91    129.73 o 
  -9   1  24      104.68      156.79     53.13 o 
  -7   1  24     1585.05     1553.58     88.07 o 
  -5   1  24     2079.05     2089.00    177.35 o 
  -3   1  24       11.54       29.94     27.07 o 
  -1   1  24      112.00      116.89     49.82 o 
 -34   2  24       27.07       32.35     20.18 o 
 -32   2  24      147.38      189.94     61.36 o 
 -30   2  24       24.21       44.61     23.66 o 
 -28   2  24      975.44     1112.58     69.40 o 
 -26   2  24      342.16      303.63     42.55 o 
 -24   2  24      167.82      162.24     34.79 o 
 -22   2  24      566.34      595.74     55.98 o 
 -20   2  24      361.97      373.26     62.27 o 
 -18   2  24       83.20       79.00     30.29 o 
 -16   2  24       66.89       54.88     25.79 o 
 -14   2  24      707.60      769.83     63.57 o 
 -12   2  24      509.44      589.17     70.58 o 
 -10   2  24      177.60      216.65     36.27 o 
  -8   2  24      206.43      194.52     35.74 o 
 -39   1  25      155.08      218.78     44.53 o 
 -37   1  25       13.45       13.21     16.65 o 
 -35   1  25      558.43      642.72     42.35 o 
 -33   1  25        0.03       -0.26     15.15 o 
 -31   1  25        3.70       12.56     16.12 o 
 -29   1  25       12.40        2.32     15.82 o 
 -27   1  25       36.01       22.85     16.96 o 
 -25   1  25       47.62       38.45     19.19 o 
 -23   1  25       49.10       57.66     20.98 o 
 -21   1  25      936.05      935.17     50.67 o 
 -19   1  25        7.06       -4.65     17.12 o 
 -17   1  25      215.29      240.71     43.07 o 
 -15   1  25      102.68       92.35     31.56 o 
 -13   1  25      102.92       78.84     31.66 o 
 -11   1  25      140.96      162.16     37.76 o 
  -9   1  25      405.48      485.51     60.85 o 
  -7   1  25       34.46       48.12     28.65 o 
  -5   1  25       91.62       75.99     32.39 o 
 -30   2  25        0.72       21.24     21.40 o 
 -28   2  25        4.61       10.71     21.60 o 
 -26   2  25        0.03       17.03     20.78 o 
 -24   2  25      102.89       62.96     27.19 o 
 -22   2  25       34.90       61.82     27.30 o 
 -20   2  25        2.74       16.75     22.79 o 
 -18   2  25        0.72       38.59     23.46 o 
 -16   2  25        0.77       -9.92     20.63 o 
 -14   2  25        0.38      -22.47     19.61 o 
 -12   2  25       18.80       10.73     20.28 o 
 -38   0  26      551.88      588.67     50.81 o 
 -36   0  26      269.59      246.11     35.89 o 
 -34   0  26      347.33      445.66     50.14 o 
 -32   0  26     1731.54     1627.03     77.14 o 
 -30   0  26      219.41      187.85     50.21 o 
 -28   0  26        0.51        9.21     26.60 o 
 -26   0  26     1136.37     1480.52    116.24 o 
 -24   0  26      242.26      352.10     67.59 o 
 -22   0  26      238.24      252.46     61.75 o 
 -20   0  26      157.88      132.72     50.60 o 
 -18   0  26      561.57      505.44     79.53 o 
 -16   0  26       45.90       -9.99     32.82 o 
 -14   0  26       59.94       57.60     41.77 o 
 -12   0  26        2.62       -3.76     31.78 o 
 -10   0  26      208.34      184.87     56.17 o 
  -8   0  26      240.87      234.95     65.65 o 
 -35   1  26       83.38       95.06     22.36 o 
 -33   1  26      248.08      290.38     32.61 o 
 -31   1  26      547.45      571.51     65.26 o 
 -29   1  26       27.71       29.86     18.53 o 
 -27   1  26        8.96       19.97     17.38 o 
 -25   1  26      289.76      316.81     34.52 o 
 -23   1  26       98.31       88.44     24.13 o 
 -21   1  26        0.99       29.01     19.84 o 
 -19   1  26       71.81       87.32     30.94 o 
 -17   1  26       94.98       78.81     61.69 o 
 -15   1  26      155.89      202.90     39.29 o 
 -13   1  26       23.33        7.29     27.18 o 
 -11   1  26       15.39       29.66     26.94 o 
  -9   1  26       45.77      108.59     34.95 o 
 -31   1  27       63.17       97.99     24.21 o 
 -29   1  27        0.13       -3.52     17.20 o 
 -27   1  27       38.51       21.23     18.82 o 
 -25   1  27      205.34      259.62     32.88 o 
 -23   1  27      142.28      133.69     34.51 o 
 -21   1  27        0.37       30.68     34.96 o 
 -19   1  27       65.66       39.80     28.87 o 
 -17   1  27       13.75       32.59     28.48 o 
 -15   1  27        0.04       24.28     27.91 o 
 -28   0  28       43.95      113.13     47.74 o 
 -26   0  28      327.25      246.88     63.44 o 
 -24   0  28      112.71      171.64     60.07 o 
 -22   0  28     1270.71     1277.88    115.72 o 
 -20   0  28      333.46      371.56     74.08 o 
                                                 
